# Supplementary material for: (E)-3-(2-Chloro­phen­yl)-1-(2,4-dichloro­phen­yl)prop-2-en-1-one
Source: Acta Crystallogr Sect E Struct Rep Online. 2008 May 17;64(Pt 6):o1086. doi: 10.1107/S160053680801413X (PMC2961590; doi:10.1107/S160053680801413X)
Supplement: Supplementary file 1 [file e-64-o1086-sup1.cif]

##############################################################################
###                                                                        ###
###        Electronic paper (Acta Crystallographica Section E)             ###
###                                                                        ###
##############################################################################
#                                                                            #
# This CIF contains the data in a paper accepted for publication in Acta     #
# Crystallographica Section E. It conforms to the requirements of Notes      #
# for Authors for Section E, and has been peer reviewed under the auspices   #
# of the IUCr Commission on Journals.                                        #
#                                                                            #
# Full details of the Crystallographic Information File format               #
# are given in the paper "The Crystallographic Information File (CIF):       #
# a New Standard Archive File for Crystallography" by S. R. Hall, F. H.      #
# Allen and I. D. Brown [Acta Cryst. (1991), A47, 655-685].                  #
#                                                                            #
# The current version of the core CIF dictionary is obtainable from          #
# ftp://ftp.iucr.org/pub/cif_core.dic. The current version number is 2.4.    #
#                                                                            #
# Software is freely available for graphical display of the structure(s) in  #
# this CIF.  For information consult the CIF home page http://www.iucr.org/  #
# cif/home.html                                                              #
#                                                                            #
# This file may be used for bona fide research purposes within the           #
# scientific community so long as proper attribution is given to the journal # 
# article from which it was obtained.                                        #
#                                                                            #
##############################################################################
                                             
data_global
_audit_creation_method     'form.cif (version 2.0)'
_journal_data_validation_number     ?
_journal_date_recd_electronic     2008-05-06
_journal_date_accepted     2008-05-12
_journal_name_full     'Acta Crystallographica, Section E'
_journal_year     2008
_journal_volume     64
_journal_issue      6
_journal_page_first     o1086
_journal_page_last     o1086
_journal_paper_category     QO
_journal_coeditor_code     IS2291
_publ_contact_author_name     'Prof. Fun Hoong Kun'
_publ_contact_author_address
;
      X-ray Crystallography Unit
      School of Physics
      Universiti Sains Malaysia
      11800 USM, Penang
      MALAYSIA
;
_publ_contact_author_email     'hkfun@usm.my'
_publ_contact_author_fax     '6 04 6579150'
_publ_contact_author_phone     '6 04 6577888  Ext. 3690'
_publ_section_title
;
(<i>E</i>)-3-(2-Chlorophenyl)-1-(2,4-dichlorophenyl)prop-2-en-1-one
;
loop_
    _publ_author_name
    _publ_author_footnote
    _publ_author_address
    'Hoong-Kun Fun' ?
;     X-ray Crystallography Unit
      School of Physics
      Universiti Sains Malaysia
      11800 USM, Penang
      Malaysia
;
    'Suchada Chantrapromma'
;
      Additional correspondence author, e-mail: suchada.c@psu.ac.th.
;
;     Department of Chemistry
      Faculty of Science
      Prince of Songkla University
      Hat-Yai, Songkhla 90112
      Thailand
;
    'P. S. Patil' ?
;
      Department of Studies in Physics
      Mangalore University
      Mangalagangotri
      Mangalore 574 199
      India
;
    'S. M. Dharmaprakash' ?
;     Department of Studies in Physics
      Mangalore University
      Mangalagangotri
      Mangalore 574 199
      India
;
data_I
_audit_creation_method     SHELXL-97
_chemical_name_systematic
;
(<i>E</i>)-3-(2-Chlorophenyl)-1-(2,4-dichlorophenyl)prop-2-en-1-one
;
_chemical_name_common
;
;
_chemical_formula_moiety     'C15 H9 Cl3 O'
_chemical_formula_sum     'C15 H9 Cl3 O'
_chemical_formula_iupac     'C15 H9 Cl3 O'
_chemical_formula_weight     311.57
_chemical_melting_point     ?
_symmetry_cell_setting     Monoclinic
_symmetry_space_group_name_H-M     'C 2/c'
_symmetry_space_group_name_Hall     '-C 2yc'
loop_
    _symmetry_equiv_pos_as_xyz
    'x, y, z'
    '-x, y, -z+1/2'
    'x+1/2, y+1/2, z'
    '-x+1/2, y+1/2, -z+1/2'
    '-x, -y, -z'
    'x, -y, z-1/2'
    '-x+1/2, -y+1/2, -z'
    'x+1/2, -y+1/2, z-1/2'
_cell_length_a     50.177(2)
_cell_length_b     3.8082(2)
_cell_length_c     13.7297(7)
_cell_angle_alpha     90.00
_cell_angle_beta     95.307(3)
_cell_angle_gamma     90.00
_cell_volume     2612.3(2)
_cell_formula_units_Z     8
_cell_measurement_reflns_used     2976
_cell_measurement_theta_min     0.82
_cell_measurement_theta_max     27.50
_cell_measurement_temperature     100.00(10)
_exptl_crystal_description     Block
_exptl_crystal_colour     Colorless
_exptl_crystal_size_max     0.39
_exptl_crystal_size_mid     0.20
_exptl_crystal_size_min     0.14
_exptl_crystal_density_diffrn     1.584
_exptl_crystal_density_meas     ?
_exptl_crystal_density_method     'not measured'
_exptl_crystal_F_000     1264
_exptl_absorpt_coefficient_mu     0.687
_exptl_absorpt_correction_type     multi-scan
_exptl_absorpt_process_details     '(<i>SADABS</i>; Bruker, 2005)'
_exptl_absorpt_correction_T_min     0.7753
_exptl_absorpt_correction_T_max     0.9105
_exptl_special_details
;
The low-temperature data was collected with the Oxford Cyrosystem Cobra
low-temperature attachment.
;
_diffrn_ambient_temperature     100.00(10)
_diffrn_radiation_type     MoK\a
_diffrn_radiation_wavelength     0.71073
_diffrn_radiation_source     'fine-focus sealed tube'
_diffrn_radiation_monochromator     graphite
_diffrn_measurement_device_type
;
Bruker SMART APEX2 CCD area-detector
;
_diffrn_measurement_method     \w
_diffrn_detector_area_resol_mean     8.33
_diffrn_reflns_number     13605
_diffrn_reflns_av_R_equivalents     0.0538
_diffrn_reflns_av_sigmaI/netI     0.0494
_diffrn_reflns_theta_min     0.82
_diffrn_reflns_theta_max     27.50
_diffrn_reflns_theta_full     27.50
_diffrn_measured_fraction_theta_max     0.997
_diffrn_measured_fraction_theta_full     0.997
_diffrn_reflns_limit_h_min     -64
_diffrn_reflns_limit_h_max     64
_diffrn_reflns_limit_k_min     -4
_diffrn_reflns_limit_k_max     4
_diffrn_reflns_limit_l_min     -17
_diffrn_reflns_limit_l_max     17
_diffrn_standards_number     0
_diffrn_standards_interval_count     ?
_diffrn_standards_interval_time     ?
_diffrn_standards_decay_%     ?
_refine_special_details
;
Refinement of <i>F</i>^2^ against ALL reflections. The weighted <i>R</i>-factor
<i>wR</i> and goodness of fit <i>S</i> are based on <i>F</i>^2^, conventional
<i>R</i>-factors <i>R</i> are based on <i>F</i>, with <i>F</i> set to zero for
negative <i>F</i>^2^. The threshold expression of <i>F</i>^2^ >
\s(<i>F</i>^2^) is used only for calculating <i>R</i>-factors(gt) <i>etc</i>.
and is not relevant to the choice of reflections for refinement.
<i>R</i>-factors based on <i>F</i>^2^ are statistically about twice as large
as those based on <i>F</i>, and <i>R</i>- factors based on ALL data will be
even larger.
;
_reflns_number_total     2976
_reflns_number_gt     2374
_reflns_threshold_expression     I>2\s(I)
_refine_ls_structure_factor_coef     Fsqd
_refine_ls_matrix_type     full
_refine_ls_R_factor_all     0.0848
_refine_ls_R_factor_gt     0.0664
_refine_ls_wR_factor_gt     0.1761
_refine_ls_wR_factor_ref     0.1893
_refine_ls_goodness_of_fit_ref     1.127
_refine_ls_restrained_S_all     1.127
_refine_ls_number_reflns     2976
_refine_ls_number_parameters     172
_refine_ls_number_restraints     0
_refine_ls_hydrogen_treatment     constr
_refine_ls_weighting_scheme     calc
_refine_ls_weighting_details
        'calc w=1/[\s^2^(Fo^2^)+(0.0626P)^2^+28.0963P] where P=(Fo^2^+2Fc^2^)/3'
_atom_sites_solution_hydrogens     geom
_atom_sites_solution_primary     direct
_atom_sites_solution_secondary     difmap
_refine_ls_shift/su_max     0.001
_refine_ls_shift/su_mean     0.000
_refine_diff_density_max     0.523
_refine_diff_density_min     -0.578
_refine_ls_extinction_method     none
_refine_ls_extinction_coef     ?
loop_
    _atom_type_symbol
    _atom_type_description
    _atom_type_scat_dispersion_real
    _atom_type_scat_dispersion_imag
    _atom_type_scat_source
    'C' 'C' 0.0033 0.0016
                         'International Tables Vol C Tables 4.2.6.8 and 6.1.1.4'
    'H' 'H' 0.0000 0.0000
                         'International Tables Vol C Tables 4.2.6.8 and 6.1.1.4'
    'O' 'O' 0.0106 0.0060
                         'International Tables Vol C Tables 4.2.6.8 and 6.1.1.4'
    'Cl' 'Cl' 0.1484 0.1585
                         'International Tables Vol C Tables 4.2.6.8 and 6.1.1.4'
_computing_data_collection     'APEX2 (Bruker, 2005)'
_computing_cell_refinement     'APEX2 (Bruker, 2005)'
_computing_data_reduction     'SAINT (Bruker, 2005)'
_computing_structure_solution     'SHELXTL (Sheldrick, 2008)'
_computing_structure_refinement     'SHELXTL (Sheldrick, 2008)'
_computing_molecular_graphics     'SHELXTL (Sheldrick, 2008)'
_computing_publication_material
;
SHELXTL (Sheldrick, 2008) and PLATON (Spek, 2003)
;
loop_
    _atom_site_type_symbol
    _atom_site_label
    _atom_site_fract_x
    _atom_site_fract_y
    _atom_site_fract_z
    _atom_site_U_iso_or_equiv
    _atom_site_adp_type
    _atom_site_calc_flag
    _atom_site_refinement_flags
    _atom_site_occupancy
    _atom_site_disorder_assembly
    _atom_site_disorder_group
    Cl Cl1 0.24912(2) 0.3582(3) 0.13634(9) 0.0253(3) Uani d . 1 . .
    Cl Cl2 0.32818(2) 0.9466(3) -0.04254(9) 0.0272(3) Uani d . 1 . .
    Cl Cl3 0.46557(2) 0.9477(4) 0.12885(9) 0.0320(3) Uani d . 1 . .
    O O1 0.37362(7) 0.9696(11) 0.2294(3) 0.0353(9) Uani d . 1 . .
    C C1 0.32520(9) 0.5622(13) 0.2282(4) 0.0240(10) Uani d . 1 . .
    H H1A 0.3364 0.5366 0.2855 0.029 Uiso calc R 1 . .
    C C2 0.29887(9) 0.4535(13) 0.2272(4) 0.0247(10) Uani d . 1 . .
    H H2A 0.2924 0.3562 0.2825 0.030 Uiso calc R 1 . .
    C C3 0.28239(8) 0.4941(13) 0.1413(4) 0.0232(10) Uani d . 1 . .
    C C4 0.29124(9) 0.6481(12) 0.0592(3) 0.0225(10) Uani d . 1 . .
    H H4A 0.2797 0.6825 0.0030 0.027 Uiso calc R 1 . .
    C C5 0.31790(9) 0.7503(13) 0.0626(4) 0.0237(10) Uani d . 1 . .
    C C6 0.33539(9) 0.7072(13) 0.1473(3) 0.0226(10) Uani d . 1 . .
    C C7 0.36458(9) 0.8125(15) 0.1559(4) 0.0292(11) Uani d . 1 . .
    C C8 0.38100(10) 0.7060(15) 0.0778(4) 0.0312(11) Uani d . 1 . .
    H H8A 0.3740 0.5518 0.0295 0.037 Uiso calc R 1 . .
    C C9 0.40609(9) 0.8285(15) 0.0751(4) 0.0310(11) Uani d . 1 . .
    H H9A 0.4126 0.9814 0.1245 0.037 Uiso calc R 1 . .
    C C10 0.42374(10) 0.7390(14) 0.0006(4) 0.0298(11) Uani d . 1 . .
    C C11 0.41423(10) 0.6012(15) -0.0914(4) 0.0346(12) Uani d . 1 . .
    H H11A 0.3960 0.5603 -0.1046 0.042 Uiso calc R 1 . .
    C C12 0.43090(11) 0.5256(15) -0.1619(4) 0.0357(12) Uani d . 1 . .
    H H12A 0.4239 0.4393 -0.2224 0.043 Uiso calc R 1 . .
    C C13 0.45816(11) 0.5780(15) -0.1430(4) 0.0357(12) Uani d . 1 . .
    H H13A 0.4695 0.5252 -0.1907 0.043 Uiso calc R 1 . .
    C C14 0.46862(9) 0.7084(14) -0.0535(4) 0.0298(11) Uani d . 1 . .
    H H14A 0.4870 0.7433 -0.0406 0.036 Uiso calc R 1 . .
    C C15 0.45143(9) 0.7860(13) 0.0163(4) 0.0263(10) Uani d . 1 . .
loop_
    _atom_site_aniso_label
    _atom_site_aniso_U_11
    _atom_site_aniso_U_22
    _atom_site_aniso_U_33
    _atom_site_aniso_U_12
    _atom_site_aniso_U_13
    _atom_site_aniso_U_23
    Cl1 0.0192(5) 0.0235(6) 0.0333(6) -0.0020(4) 0.0024(4) 0.0004(5)
    Cl2 0.0291(6) 0.0242(6) 0.0288(6) -0.0030(5) 0.0058(4) 0.0011(5)
    Cl3 0.0250(6) 0.0343(7) 0.0363(7) -0.0035(5) 0.0016(5) 0.0009(6)
    O1 0.0274(17) 0.042(2) 0.036(2) -0.0053(16) -0.0011(14) -0.0058(18)
    C1 0.024(2) 0.021(2) 0.027(2) 0.0057(18) -0.0006(17) -0.004(2)
    C2 0.024(2) 0.019(2) 0.032(3) 0.0036(18) 0.0049(18) 0.000(2)
    C3 0.0156(19) 0.024(2) 0.031(2) -0.0004(17) 0.0051(17) -0.004(2)
    C4 0.024(2) 0.017(2) 0.025(2) 0.0020(17) -0.0019(17) -0.0009(19)
    C5 0.025(2) 0.018(2) 0.028(2) 0.0008(18) 0.0052(18) 0.000(2)
    C6 0.021(2) 0.021(2) 0.026(2) 0.0021(18) 0.0032(17) 0.000(2)
    C7 0.026(2) 0.032(3) 0.029(3) -0.001(2) 0.0028(19) 0.002(2)
    C8 0.026(2) 0.032(3) 0.035(3) 0.001(2) 0.001(2) 0.000(2)
    C9 0.027(2) 0.033(3) 0.033(3) 0.001(2) 0.002(2) 0.002(2)
    C10 0.027(2) 0.028(3) 0.035(3) -0.001(2) 0.004(2) 0.008(2)
    C11 0.032(3) 0.031(3) 0.041(3) -0.005(2) 0.000(2) 0.006(2)
    C12 0.042(3) 0.026(3) 0.038(3) 0.000(2) -0.003(2) -0.001(2)
    C13 0.034(3) 0.031(3) 0.043(3) 0.006(2) 0.007(2) -0.002(3)
    C14 0.022(2) 0.028(3) 0.040(3) 0.002(2) 0.0045(19) 0.002(2)
    C15 0.025(2) 0.019(2) 0.035(3) -0.0010(19) 0.0021(19) 0.006(2)
_geom_special_details
;
All e.s.d.'s (except the e.s.d. in the dihedral angle between two l.s. planes)
are estimated using the full covariance matrix. The cell e.s.d.'s are taken
into account individually in the estimation of e.s.d.'s in distances, angles
and torsion angles; correlations between e.s.d.'s in cell parameters are only
used when they are defined by crystal symmetry. An approximate (isotropic)
treatment of cell e.s.d.'s is used for estimating e.s.d.'s involving l.s.
planes.
;
loop_
    _geom_bond_atom_site_label_1
    _geom_bond_atom_site_label_2
    _geom_bond_site_symmetry_2
    _geom_bond_distance
    _geom_bond_publ_flag
    Cl1 C3 . 1.743(4) ?
    Cl2 C5 . 1.746(5) ?
    Cl3 C15 . 1.751(5) ?
    O1 C7 . 1.224(6) ?
    C1 C6 . 1.380(7) ?
    C1 C2 . 1.383(6) ?
    C1 H1A . 0.9300 ?
    C2 C3 . 1.385(7) ?
    C2 H2A . 0.9300 ?
    C3 C4 . 1.380(7) ?
    C4 C5 . 1.390(6) ?
    C4 H4A . 0.9300 ?
    C5 C6 . 1.400(6) ?
    C6 C7 . 1.512(6) ?
    C7 C8 . 1.468(7) ?
    C8 C9 . 1.347(7) ?
    C8 H8A . 0.9300 ?
    C9 C10 . 1.454(7) ?
    C9 H9A . 0.9300 ?
    C10 C15 . 1.398(6) ?
    C10 C11 . 1.410(8) ?
    C11 C12 . 1.367(8) ?
    C11 H11A . 0.9300 ?
    C12 C13 . 1.383(7) ?
    C12 H12A . 0.9300 ?
    C13 C14 . 1.382(8) ?
    C13 H13A . 0.9300 ?
    C14 C15 . 1.380(7) ?
    C14 H14A . 0.9300 ?
loop_
    _geom_angle_atom_site_label_1
    _geom_angle_atom_site_label_2
    _geom_angle_atom_site_label_3
    _geom_angle_site_symmetry_1
    _geom_angle_site_symmetry_3
    _geom_angle
    _geom_angle_publ_flag
    C6 C1 C2 . . 122.4(4) ?
    C6 C1 H1A . . 118.8 ?
    C2 C1 H1A . . 118.8 ?
    C1 C2 C3 . . 118.0(4) ?
    C1 C2 H2A . . 121.0 ?
    C3 C2 H2A . . 121.0 ?
    C4 C3 C2 . . 122.1(4) ?
    C4 C3 Cl1 . . 118.3(4) ?
    C2 C3 Cl1 . . 119.6(4) ?
    C3 C4 C5 . . 118.2(4) ?
    C3 C4 H4A . . 120.9 ?
    C5 C4 H4A . . 120.9 ?
    C4 C5 C6 . . 121.5(4) ?
    C4 C5 Cl2 . . 116.7(4) ?
    C6 C5 Cl2 . . 121.8(3) ?
    C1 C6 C5 . . 117.7(4) ?
    C1 C6 C7 . . 118.2(4) ?
    C5 C6 C7 . . 124.1(4) ?
    O1 C7 C8 . . 123.2(4) ?
    O1 C7 C6 . . 118.4(4) ?
    C8 C7 C6 . . 118.4(4) ?
    C9 C8 C7 . . 120.9(5) ?
    C9 C8 H8A . . 119.6 ?
    C7 C8 H8A . . 119.6 ?
    C8 C9 C10 . . 124.7(5) ?
    C8 C9 H9A . . 117.6 ?
    C10 C9 H9A . . 117.6 ?
    C15 C10 C11 . . 115.8(5) ?
    C15 C10 C9 . . 121.5(5) ?
    C11 C10 C9 . . 122.7(5) ?
    C12 C11 C10 . . 122.3(5) ?
    C12 C11 H11A . . 118.8 ?
    C10 C11 H11A . . 118.8 ?
    C11 C12 C13 . . 119.7(5) ?
    C11 C12 H12A . . 120.2 ?
    C13 C12 H12A . . 120.2 ?
    C14 C13 C12 . . 120.5(5) ?
    C14 C13 H13A . . 119.8 ?
    C12 C13 H13A . . 119.8 ?
    C15 C14 C13 . . 118.9(5) ?
    C15 C14 H14A . . 120.5 ?
    C13 C14 H14A . . 120.5 ?
    C14 C15 C10 . . 122.8(5) ?
    C14 C15 Cl3 . . 117.4(4) ?
    C10 C15 Cl3 . . 119.8(4) ?
loop_
    _geom_torsion_atom_site_label_1
    _geom_torsion_atom_site_label_2
    _geom_torsion_atom_site_label_3
    _geom_torsion_atom_site_label_4
    _geom_torsion_site_symmetry_1
    _geom_torsion_site_symmetry_2
    _geom_torsion_site_symmetry_3
    _geom_torsion_site_symmetry_4
    _geom_torsion
    _geom_torsion_publ_flag
    C6 C1 C2 C3 . . . . -0.1(7) ?
    C1 C2 C3 C4 . . . . -2.1(7) ?
    C1 C2 C3 Cl1 . . . . 179.6(4) ?
    C2 C3 C4 C5 . . . . 2.9(7) ?
    Cl1 C3 C4 C5 . . . . -178.8(4) ?
    C3 C4 C5 C6 . . . . -1.4(7) ?
    C3 C4 C5 Cl2 . . . . -179.6(4) ?
    C2 C1 C6 C5 . . . . 1.4(7) ?
    C2 C1 C6 C7 . . . . -179.1(5) ?
    C4 C5 C6 C1 . . . . -0.6(7) ?
    Cl2 C5 C6 C1 . . . . 177.4(4) ?
    C4 C5 C6 C7 . . . . 180.0(5) ?
    Cl2 C5 C6 C7 . . . . -2.0(7) ?
    C1 C6 C7 O1 . . . . -44.2(7) ?
    C5 C6 C7 O1 . . . . 135.2(5) ?
    C1 C6 C7 C8 . . . . 132.8(5) ?
    C5 C6 C7 C8 . . . . -47.8(7) ?
    O1 C7 C8 C9 . . . . -11.5(8) ?
    C6 C7 C8 C9 . . . . 171.6(5) ?
    C7 C8 C9 C10 . . . . -179.7(5) ?
    C8 C9 C10 C15 . . . . -160.7(5) ?
    C8 C9 C10 C11 . . . . 19.5(9) ?
    C15 C10 C11 C12 . . . . -1.5(8) ?
    C9 C10 C11 C12 . . . . 178.4(5) ?
    C10 C11 C12 C13 . . . . 1.3(9) ?
    C11 C12 C13 C14 . . . . -0.4(9) ?
    C12 C13 C14 C15 . . . . -0.1(8) ?
    C13 C14 C15 C10 . . . . -0.1(8) ?
    C13 C14 C15 Cl3 . . . . 179.6(4) ?
    C11 C10 C15 C14 . . . . 0.9(8) ?
    C9 C10 C15 C14 . . . . -179.0(5) ?
    C11 C10 C15 Cl3 . . . . -178.8(4) ?
    C9 C10 C15 Cl3 . . . . 1.3(7) ?
loop_
    _geom_hbond_atom_site_label_D
    _geom_hbond_atom_site_label_H
    _geom_hbond_atom_site_label_A
    _geom_hbond_site_symmetry_A
    _geom_hbond_distance_DH
    _geom_hbond_distance_HA
    _geom_hbond_distance_DA
    _geom_hbond_angle_DHA
    _geom_hbond_publ_flag
    C9 H9A Cl3 1_555 0.93 2.66 3.042(5) 106 y
    C9 H9A O1 1_555 0.93 2.53 2.841(6) 100 y
