# Supplementary material for: (E)-3-(2-Chloro­phen­yl)-1-(2,4-dichloro­phen­yl)prop-2-en-1-one
Source: Acta Crystallogr Sect E Struct Rep Online. 2008 May 17;64(Pt 6):o1086. doi: 10.1107/S160053680801413X (PMC2961590; doi:10.1107/S160053680801413X)
Supplement: Supplementary file 2 [file e-64-o1086-Isup2.hkl]

# 
# h,k,l, Fc-squared, Fo-squared, sigma(Fo-squared) and status flag 
# 
data_I
_shelx_title ' patil107_0m in C2/c   (100K)' 
_shelx_refln_list_code          4 
_shelx_F_calc_maximum      368.60 
_exptl_crystal_F_000      1264.00 
_reflns_d_resolution_high  0.7697 
 
loop_ 
 _symmetry_equiv_pos_as_xyz 
 'x, y, z' 
 '-x, y, -z+1/2' 
 'x+1/2, y+1/2, z' 
 '-x+1/2, y+1/2, -z+1/2' 
 '-x, -y, -z' 
 'x, -y, z-1/2' 
 '-x+1/2, -y+1/2, -z' 
 'x+1/2, -y+1/2, z-1/2' 
 
_cell_length_a    50.1774 
_cell_length_b     3.8082 
_cell_length_c    13.7297 
_cell_angle_alpha  90.000 
_cell_angle_beta   95.307 
_cell_angle_gamma  90.000 
 
_shelx_F_squared_multiplier     1.000 
 
loop_ 
 _refln_index_h 
 _refln_index_k 
 _refln_index_l 
 _refln_F_squared_calc 
 _refln_F_squared_meas 
 _refln_F_squared_sigma 
 _refln_observed_status 
   2   0   0     4571.03        1.10      1.97 o 
   6   0   0       18.34       15.68      6.87 o 
   8   0   0    18233.64    17507.77    379.78 o 
  10   0   0    27087.33    26452.88    570.99 o 
  12   0   0       93.34      -28.41     14.20 o 
  14   0   0    88366.05    84951.15   1421.13 o 
  16   0   0      176.69      367.23     34.27 o 
  18   0   0    14023.84    14210.44    253.68 o 
  20   0   0    19324.64    19424.02    315.51 o 
  22   0   0     1149.90     1108.67     36.23 o 
  24   0   0   107575.27   110808.37   1711.64 o 
  26   0   0    14582.83    15521.94    261.79 o 
  28   0   0    28360.45    28455.05    534.88 o 
  30   0   0     1537.46     1632.34     59.89 o 
  32   0   0     3713.10     3316.33     91.83 o 
  34   0   0       21.13       39.16     25.60 o 
  36   0   0     2095.81     1734.42     68.60 o 
  38   0   0    14438.13    14464.94    298.08 o 
  40   0   0     3901.13     3954.26    111.65 o 
  42   0   0     4727.42     5023.48    133.47 o 
  44   0   0      414.10      513.63     48.80 o 
  46   0   0     3371.06     3057.24    100.59 o 
  48   0   0        1.75       92.53     49.33 o 
  50   0   0     5240.19     5923.22    265.45 o 
  52   0   0     2484.59     2593.62    131.98 o 
  54   0   0      379.76      427.55     76.87 o 
  56   0   0     2006.04     2237.73    255.45 o 
  58   0   0      188.33      503.06    122.28 o 
  60   0   0     3549.04     3569.89    220.48 o 
  62   0   0      688.29      998.96    153.37 o 
  64   0   0     3828.52     4463.18    444.15 o 
   1   1   0     2584.71     3231.91     60.75 o 
   3   1   0      177.96      233.10     22.13 o 
   5   1   0      137.92      268.06     21.02 o 
   7   1   0    36829.50    43368.69    959.90 o 
   9   1   0     6598.64     6841.79    159.86 o 
  11   1   0      852.52     1068.33     45.28 o 
  13   1   0     7545.24     8003.21    123.34 o 
  15   1   0    19562.94    18496.72    267.10 o 
  17   1   0     2545.08     2894.40     53.00 o 
  19   1   0     9711.01     9550.02    141.12 o 
  21   1   0        3.87       62.70     20.68 o 
  23   1   0     5163.60     4789.76     82.93 o 
  25   1   0      147.59      125.16     19.94 o 
  27   1   0      820.55      909.20     36.09 o 
  29   1   0     5971.49     5397.37     98.05 o 
  31   1   0     2880.56     2635.02     58.34 o 
  33   1   0      564.09      738.89     39.76 o 
  35   1   0     1252.09     1321.65     46.35 o 
  37   1   0      242.95      281.11     36.13 o 
  39   1   0      407.36      474.73     36.28 o 
  41   1   0       97.51      108.66     28.27 o 
  43   1   0     5270.49     5273.71    108.04 o 
  45   1   0     2559.43     2314.12     96.05 o 
  47   1   0       11.90       93.33     34.12 o 
  49   1   0     1128.59     1157.44     78.95 o 
  51   1   0      198.58      175.97     42.35 o 
  53   1   0     3539.21     3355.26    140.52 o 
  55   1   0       63.99      129.51     49.49 o 
  57   1   0     1622.65     1473.92    119.15 o 
  59   1   0      269.01      226.69     68.97 o 
  61   1   0       61.95      110.07     65.91 o 
  63   1   0      589.25      725.60     92.83 o 
   0   2   0     6622.98     9269.83    239.93 o 
   2   2   0        2.91       11.23     18.66 o 
   4   2   0       70.69      104.48     22.06 o 
   6   2   0     4007.52     4388.94     92.19 o 
   8   2   0     3349.14     3675.62     76.40 o 
  10   2   0       30.17       14.64     19.43 o 
  12   2   0     1346.85     1580.19     57.47 o 
  14   2   0     1243.61     1192.17     60.62 o 
  16   2   0     1985.02     1880.82     70.49 o 
  18   2   0      721.65      800.81     51.79 o 
  20   2   0     6664.10     6783.46    162.86 o 
  22   2   0      167.12      205.05     34.68 o 
  24   2   0     2316.30     2112.65     85.13 o 
  26   2   0       46.75       70.58     25.24 o 
  28   2   0     1709.24     1664.62     65.08 o 
  30   2   0     6392.58     6143.79    142.80 o 
  32   2   0       54.27      135.28     34.75 o 
  34   2   0     1498.35     1445.66     65.44 o 
  36   2   0      197.81      239.01     38.33 o 
  38   2   0     4037.82     3862.13     87.80 o 
  40   2   0       65.36       63.95     27.56 o 
  42   2   0     1211.67     1386.24     71.33 o 
  44   2   0     6093.36     6297.58    185.04 o 
  46   2   0     4373.24     4279.11    169.67 o 
  48   2   0      114.02       96.12     37.04 o 
  50   2   0       52.11       19.86     35.97 o 
  52   2   0      103.28       72.23     40.57 o 
  54   2   0      162.56      196.64     46.33 o 
  56   2   0      221.70      229.81     49.16 o 
  58   2   0     1586.66     1846.18    111.71 o 
   1   3   0      884.29     1034.99     55.61 o 
   3   3   0      128.74      258.05     34.13 o 
   5   3   0      734.41      811.60     48.12 o 
   7   3   0     1395.62     1877.64     70.46 o 
   9   3   0      561.41      532.03     45.02 o 
  11   3   0       12.63        6.52     29.50 o 
  13   3   0     1395.40     1504.55     61.70 o 
  15   3   0     2342.67     2165.24     81.53 o 
  17   3   0        1.05       21.58     37.77 o 
  19   3   0      308.69      291.81     48.10 o 
  21   3   0     3178.62     2978.05    106.10 o 
  23   3   0      863.14      753.94     93.97 o 
  25   3   0     1480.07     1405.43     97.00 o 
  27   3   0       17.41       56.69     49.28 o 
  29   3   0      775.49      790.41    144.89 o 
  31   3   0      134.66      127.88     57.75 o 
  33   3   0      308.94      549.56    282.21 o 
  35   3   0     1151.88     1388.19    142.25 o 
  37   3   0      306.42      376.85    112.83 o 
  39   3   0        0.16       61.95     59.37 o 
  41   3   0      496.21      465.03     81.09 o 
  43   3   0      429.58      514.23     68.87 o 
  45   3   0     2794.67     2758.87    128.27 o 
  47   3   0      376.73      396.54     71.08 o 
  49   3   0        0.89       67.49     60.47 o 
  51   3   0       46.72       83.39     59.34 o 
   0   4   0      397.61      662.47    109.84 o 
   2   4   0     1105.97     1344.81    112.48 o 
   4   4   0     1206.79     1549.44    109.92 o 
   6   4   0     2128.63     2506.81    111.72 o 
   8   4   0     2663.42     3320.33    154.09 o 
  10   4   0      279.07      268.41    101.35 o 
  12   4   0     1184.95     1426.91    138.65 o 
  14   4   0      254.73      242.76     77.33 o 
  16   4   0      209.36      159.35     95.66 o 
  18   4   0     1461.96     1633.71    299.57 o 
  20   4   0     3883.04     4172.30    225.38 o 
  22   4   0      915.82      962.50    134.85 o 
  24   4   0      622.58      556.67    119.88 o 
  26   4   0     1284.31     1376.45    157.00 o 
  28   4   0       59.83      257.17    164.42 o 
  30   4   0      713.64      568.95    128.26 o 
  32   4   0      366.54      177.62    105.53 o 
  34   4   0      136.02       52.37     99.16 o 
  36   4   0      612.34      675.04    137.84 o 
  38   4   0      417.08      140.91    110.18 o 
 -63   1   1       36.52        8.28     69.44 o 
 -61   1   1        7.77       28.64     60.06 o 
 -59   1   1       27.81        5.75     48.98 o 
 -57   1   1      671.85      793.21     71.69 o 
 -55   1   1      165.95      167.81     43.91 o 
 -53   1   1      210.85      279.61     48.37 o 
 -51   1   1       27.34       29.01     36.60 o 
 -49   1   1      541.80      662.61     56.54 o 
 -47   1   1      126.31      144.34     34.67 o 
 -45   1   1        9.13      193.01     34.53 o 
 -43   1   1     2710.93     2729.57     77.62 o 
 -41   1   1      764.99      694.76     56.15 o 
 -39   1   1      335.92      365.08     32.54 o 
 -37   1   1       28.30       57.20     23.10 o 
 -35   1   1     1139.32     1237.93     45.13 o 
 -33   1   1      709.73      763.40     36.17 o 
 -31   1   1     3265.29     3741.25     77.20 o 
 -29   1   1        0.15      791.70     50.06 o 
 -27   1   1        5.79       68.26     18.98 o 
 -25   1   1       22.76       55.40     17.90 o 
 -23   1   1       58.84      168.87     25.93 o 
 -21   1   1    18623.79    19281.39    267.44 o 
 -19   1   1      317.47      319.09     22.64 o 
 -17   1   1     2444.20     2340.50     67.95 o 
 -15   1   1      137.66      181.85     25.12 o 
 -13   1   1      109.54      203.09     24.16 o 
 -11   1   1     3199.72     2943.50     62.49 o 
  -9   1   1     4900.29     5253.54    108.70 o 
  -7   1   1    45585.26    51089.95    876.48 o 
  -5   1   1      403.37      316.19     22.84 o 
  -3   1   1    15458.28    16741.98    275.80 o 
  -1   1   1    44934.07    52853.00    833.72 o 
   1   1   1     9364.31    11645.60    165.16 o 
   3   1   1    79779.07    91938.44   1275.08 o 
   5   1   1       13.31       24.19     11.40 o 
   7   1   1    10534.72    12175.69    194.18 o 
   9   1   1     3619.70     3639.44     82.63 o 
  11   1   1     7811.08     8195.01    146.50 o 
  13   1   1      185.04      315.15     27.58 o 
  15   1   1     2155.34     2067.09     51.08 o 
  17   1   1     9383.52     9673.64    141.54 o 
  19   1   1     3897.95     3825.92     67.54 o 
  21   1   1    12825.91    12865.91    186.29 o 
  23   1   1     1373.59     1467.08     38.99 o 
  25   1   1        6.53       22.74     16.79 o 
  27   1   1     1320.33     1337.22     41.31 o 
  29   1   1     1118.16     1013.81     39.98 o 
  31   1   1      971.27     1180.50     42.13 o 
  33   1   1     3154.74     2806.71     62.71 o 
  35   1   1     3480.62     3580.34     74.93 o 
  37   1   1     1045.57     1330.51     67.44 o 
  39   1   1     1755.00     1771.90     69.30 o 
  41   1   1      359.86      384.93     36.96 o 
  43   1   1     1497.08     1488.09     73.37 o 
  45   1   1      230.43      149.78     30.87 o 
  47   1   1     1568.45     1678.69     85.62 o 
  49   1   1     1086.58     1138.79     83.76 o 
  51   1   1        2.15       31.65     40.89 o 
  53   1   1     1410.62     1615.22    124.37 o 
  55   1   1      203.95      239.29     52.93 o 
  57   1   1     1876.15     1924.88    125.68 o 
  59   1   1      104.96      122.67     66.42 o 
  61   1   1      869.33      926.67    115.80 o 
  63   1   1      349.87      403.32     83.48 o 
 -58   2   1      912.06     1190.21     84.23 o 
 -56   2   1     1214.61     1228.67     95.49 o 
 -54   2   1      141.96      121.33     43.46 o 
 -52   2   1        0.07        9.69     36.99 o 
 -50   2   1     3253.45     3063.05     95.16 o 
 -48   2   1      886.79      880.61     70.06 o 
 -46   2   1     1762.03     1961.82     74.68 o 
 -44   2   1      726.97     1276.09     72.64 o 
 -42   2   1      652.03      661.68     44.55 o 
 -40   2   1       17.71       44.24     29.20 o 
 -38   2   1     1325.95     1769.80     73.68 o 
 -36   2   1     3828.45     3653.29    112.15 o 
 -34   2   1     3163.21     3141.56     90.50 o 
 -32   2   1     9719.22     9184.05    218.16 o 
 -30   2   1       42.49      699.51     72.67 o 
 -28   2   1      122.52      197.57     32.24 o 
 -26   2   1      621.95      570.62     40.30 o 
 -24   2   1     7686.79     7566.09    179.35 o 
 -22   2   1     2132.81     1915.82     71.77 o 
 -20   2   1     1748.80     1705.83     68.31 o 
 -18   2   1    12181.52    12207.28    260.24 o 
 -16   2   1      867.98      915.66     67.41 o 
 -14   2   1     1153.93     1261.87     51.36 o 
 -12   2   1       20.25       36.51     20.98 o 
 -10   2   1     7699.64     8519.30    150.95 o 
  -8   2   1    17756.13    20747.68    329.27 o 
  -6   2   1     7583.82     8597.01    146.32 o 
  -4   2   1     3243.50     3788.06     84.26 o 
  -2   2   1     1061.69     1353.48     49.27 o 
   0   2   1    12848.54    16816.69    259.36 o 
   2   2   1      146.25      105.00     21.61 o 
   4   2   1     7017.48     8307.57    133.71 o 
   6   2   1     8245.85     9922.38    170.45 o 
   8   2   1        1.67       10.84     20.88 o 
  10   2   1     1162.68     1360.08     53.32 o 
  12   2   1     1982.30     2220.09     59.88 o 
  14   2   1     4811.34     4780.50    105.98 o 
  16   2   1     4837.77     5350.16    135.85 o 
  18   2   1    14262.32    14781.46    309.40 o 
  20   2   1     5640.67     5573.14    142.68 o 
  22   2   1        9.85       53.57     29.62 o 
  24   2   1      320.96      355.22     41.38 o 
  26   2   1       98.07      107.17     27.89 o 
  28   2   1     6125.14     5605.08    132.03 o 
  30   2   1      277.24      236.17     47.90 o 
  32   2   1     1305.23     1260.44     64.02 o 
  34   2   1      325.50      284.16     34.15 o 
  36   2   1       51.79       84.52     27.82 o 
  38   2   1      949.68      714.36     42.27 o 
  40   2   1      431.41      475.99     39.72 o 
  42   2   1     6513.48     6307.43    135.58 o 
  44   2   1      876.28      890.33     56.36 o 
  46   2   1      877.24      866.55     57.17 o 
  48   2   1        7.54       57.82     36.83 o 
  50   2   1      333.45      359.76     48.53 o 
  52   2   1      591.13      608.45     56.24 o 
  54   2   1       72.15       58.11     42.50 o 
  56   2   1      819.13      829.14     70.52 o 
  58   2   1        4.52       32.21     44.61 o 
 -51   3   1      643.07      672.23     86.01 o 
 -49   3   1       33.93      113.75     59.21 o 
 -47   3   1        6.98        9.77     54.49 o 
 -45   3   1     5811.16     6077.15    229.75 o 
 -43   3   1      348.40      332.14     78.23 o 
 -41   3   1       82.97       74.92     64.04 o 
 -39   3   1        0.04       95.15     59.05 o 
 -37   3   1     1770.70     1942.74    115.72 o 
 -35   3   1     1289.57     1171.64    132.33 o 
 -33   3   1      155.24      216.85     68.93 o 
 -31   3   1     4174.13     4018.45    173.89 o 
 -29   3   1       28.65      153.23     56.76 o 
 -27   3   1        4.57       26.67     46.54 o 
 -25   3   1      232.06      303.62     59.83 o 
 -23   3   1      341.04      374.37     74.41 o 
 -21   3   1     2754.72     2788.49    118.37 o 
 -19   3   1       57.24      103.35     41.16 o 
 -17   3   1     3775.68     4000.85    111.54 o 
 -15   3   1      125.97      166.34     40.44 o 
 -13   3   1       36.91       45.72     32.73 o 
 -11   3   1      339.11      464.53     46.53 o 
  -9   3   1        0.39      -33.04     30.89 o 
  -7   3   1     5521.88     6582.00    145.15 o 
  -5   3   1      268.11      199.54     37.90 o 
  -3   3   1     2333.72     2578.10     86.47 o 
  -1   3   1      109.39      117.09     34.18 o 
   1   3   1       11.22       36.06     27.27 o 
   3   3   1      311.34      443.38     38.60 o 
   5   3   1      564.50      683.51     45.40 o 
   7   3   1     1661.14     2218.30     68.90 o 
   9   3   1      196.21      221.06     50.40 o 
  11   3   1     1075.90     1219.07     59.95 o 
  13   3   1     2269.99     2187.18     90.95 o 
  15   3   1     1248.97     1164.61     67.26 o 
  17   3   1     1449.44     1410.68     79.72 o 
  19   3   1     1809.31     1899.70     90.63 o 
  21   3   1     1744.92     1642.70     86.55 o 
  23   3   1      276.02      282.35     59.42 o 
  25   3   1      144.69      233.11     49.62 o 
  27   3   1     1689.32     1756.42     90.22 o 
  29   3   1     1730.59     1830.71    111.76 o 
  31   3   1      959.01     1243.76    113.78 o 
  33   3   1     2937.17     2630.92    155.59 o 
  35   3   1     1549.60     1334.61    249.54 o 
  37   3   1     1122.28     1208.78    138.04 o 
  39   3   1        8.43       51.47     52.30 o 
  41   3   1        3.47       50.82     49.95 o 
  43   3   1     1556.10     1714.51    203.05 o 
  45   3   1     1399.41     1380.82     99.24 o 
  47   3   1      426.99      428.20     71.34 o 
  49   3   1      382.32      384.56     77.47 o 
  51   3   1      428.94      337.79     74.44 o 
 -38   4   1      425.26      258.88    156.13 o 
 -36   4   1      611.43      666.18    137.14 o 
 -34   4   1        7.16      111.92     98.33 o 
 -32   4   1      223.12      349.04    120.47 o 
 -30   4   1     1828.18     1923.34    176.35 o 
 -28   4   1     1936.25     2132.06    238.55 o 
 -26   4   1     1336.39     1549.47    161.86 o 
 -24   4   1      116.23      279.92     99.21 o 
 -22   4   1     4902.52     5157.47    276.19 o 
 -20   4   1      156.69      491.60    103.30 o 
 -18   4   1       10.53       24.14     81.96 o 
 -16   4   1     3140.64     3041.48    192.87 o 
 -14   4   1      859.85      813.61    122.97 o 
 -12   4   1      413.51      281.18     84.34 o 
 -10   4   1        5.15       31.60     55.58 o 
  -8   4   1      726.12      827.32     77.22 o 
  -6   4   1      630.31      737.15     60.67 o 
  -4   4   1      750.44      793.75     70.65 o 
  -2   4   1     3936.32     4793.76    125.36 o 
   0   4   1      219.89      233.79     51.04 o 
   2   4   1        0.01       28.37     43.41 o 
   4   4   1     1764.08     1979.64    135.08 o 
   6   4   1      548.14      532.90     68.40 o 
   8   4   1     2806.08     3179.88    112.98 o 
  10   4   1      149.67      209.30     57.01 o 
  12   4   1     5716.50     6336.80    206.43 o 
  14   4   1      182.11      303.64     70.58 o 
  16   4   1       18.64       95.32     69.09 o 
  18   4   1      295.54      149.50     88.36 o 
  20   4   1      288.00      234.71     97.94 o 
  22   4   1     1976.64     1898.35    172.59 o 
  24   4   1      794.65      711.26    130.86 o 
  26   4   1     2736.73     2803.18    206.99 o 
  28   4   1      490.75      490.22    117.20 o 
  30   4   1        4.11       89.06     96.61 o 
  32   4   1       40.89       53.13     95.79 o 
  34   4   1       86.78      193.76    104.08 o 
  36   4   1     2759.75     2518.59    458.40 o 
 -64   0   2      110.27      417.39    130.36 o 
 -62   0   2      326.48      380.93    125.98 o 
 -60   0   2      143.94      530.52    128.68 o 
 -58   0   2     2246.57     2534.34    281.74 o 
 -56   0   2     3935.92     4366.37    182.52 o 
 -54   0   2     2059.20     2374.07    341.35 o 
 -52   0   2     1249.44     1605.72    118.65 o 
 -50   0   2      421.83      577.13     78.88 o 
 -48   0   2     2074.96     2129.69     88.55 o 
 -46   0   2       11.16       78.06     35.63 o 
 -44   0   2     4534.59     4676.82    119.36 o 
 -42   0   2     4208.68     3946.97    105.17 o 
 -40   0   2     2027.85     1837.90    104.25 o 
 -38   0   2     2317.53     2112.00     75.13 o 
 -36   0   2       32.37       52.38     24.54 o 
 -34   0   2      457.07      480.31     33.92 o 
 -32   0   2     7345.65     6628.87    142.36 o 
 -30   0   2      220.47      177.98     26.33 o 
 -28   0   2     1179.74     1264.77     86.63 o 
 -26   0   2      263.48      237.64     25.76 o 
 -24   0   2      350.56      368.72     29.60 o 
 -22   0   2    17050.44    17061.45    297.10 o 
 -20   0   2      248.17      393.12     22.99 o 
 -18   0   2    22921.99    21106.49    364.75 o 
 -16   0   2     8955.70     7917.57    181.87 o 
 -14   0   2      415.74      345.80     43.97 o 
 -12   0   2     2477.94     2428.06     67.27 o 
 -10   0   2    30002.64    28635.23    738.79 o 
  -8   0   2    24212.39    23490.85    805.85 o 
  -6   0   2      100.79      106.40     17.62 o 
  -4   0   2     5523.56     4988.09    237.88 o 
  -2   0   2     4081.29     3720.74    168.78 o 
   0   0   2    15440.95    14462.42    284.65 o 
   2   0   2    39634.54    36094.36   1171.89 o 
   4   0   2     7143.28     6256.01    356.98 o 
   6   0   2     1001.67     1001.68     46.54 o 
   8   0   2    11608.31    11312.96    448.95 o 
  10   0   2    49235.73    47441.34   1015.08 o 
  12   0   2    21411.73    20788.23    457.61 o 
  14   0   2    19498.90    18617.27    415.02 o 
  16   0   2     4141.48     3962.52    110.26 o 
  18   0   2      312.35      378.47     31.83 o 
  20   0   2     6672.20     6307.92    126.86 o 
  22   0   2      829.21      758.55     37.17 o 
  24   0   2       60.84      248.71     26.11 o 
  26   0   2     2696.56     2107.65     66.21 o 
  28   0   2      729.00      620.46     47.66 o 
  30   0   2     5601.86     6132.96    142.65 o 
  32   0   2      956.45     1083.02     53.83 o 
  34   0   2    13290.01    13035.26    270.14 o 
  36   0   2     1168.93     1430.37     65.86 o 
  38   0   2     1703.63     1596.42    116.16 o 
  40   0   2     2770.93     2557.54    122.76 o 
  42   0   2      568.91      507.85     48.82 o 
  44   0   2      274.33      314.17     55.24 o 
  46   0   2      257.24      315.49     68.58 o 
  48   0   2     5106.17     5770.97    220.98 o 
  50   0   2     6463.46     6941.02    357.21 o 
  52   0   2      195.66      413.09     72.59 o 
  54   0   2     2571.30     2728.60    140.42 o 
  56   0   2       43.34      176.56     96.29 o 
  58   0   2      112.19      306.92    108.72 o 
  60   0   2        0.29       87.75     98.93 o 
  62   0   2      770.62     1688.72    244.79 o 
 -63   1   2     1844.44     2028.36    179.58 o 
 -61   1   2      155.51      294.65     65.14 o 
 -59   1   2       16.87       42.45     45.42 o 
 -57   1   2      159.35      242.15     49.55 o 
 -55   1   2      305.11      356.62     52.12 o 
 -53   1   2     4767.13     5438.30    140.06 o 
 -51   1   2      212.82      161.29     53.68 o 
 -49   1   2      147.04      219.68     40.24 o 
 -47   1   2      233.77      228.81     38.37 o 
 -45   1   2     1452.92     1608.59     73.11 o 
 -43   1   2      299.85      434.71     41.21 o 
 -41   1   2     4612.15     4424.87     95.01 o 
 -39   1   2    10212.59     9734.96    166.33 o 
 -37   1   2     1281.91     1397.86     53.65 o 
 -35   1   2      587.98      546.86     37.71 o 
 -33   1   2     7909.88     7690.57    132.18 o 
 -31   1   2     9490.01     9705.08    157.48 o 
 -29   1   2    15748.48    14954.62    239.92 o 
 -27   1   2     6907.39     6690.51    119.97 o 
 -25   1   2     9369.04     8657.01    157.99 o 
 -23   1   2     1090.73     1118.80     47.79 o 
 -21   1   2     9765.22     9456.85    155.47 o 
 -19   1   2    17650.70    16501.24    243.67 o 
 -17   1   2     8798.33     8258.50    129.99 o 
 -15   1   2    21484.19    20415.51    314.45 o 
 -13   1   2     5519.92     5410.45     95.43 o 
 -11   1   2      407.51      543.14     35.62 o 
  -9   1   2    39676.51    40328.92    637.15 o 
  -7   1   2    20609.80    19899.86    352.83 o 
  -5   1   2      354.56      552.51     28.44 o 
  -3   1   2   135862.41   138802.73   2178.46 o 
  -1   1   2    18376.37    20072.28    295.85 o 
   1   1   2     2987.83     3752.30    143.04 o 
   3   1   2    35082.13    36268.24    487.16 o 
   5   1   2    55167.34    55888.36    779.75 o 
   7   1   2     2639.81     2596.64     55.38 o 
   9   1   2    10568.82     9752.14    171.43 o 
  11   1   2    50281.32    47740.14    831.31 o 
  13   1   2      505.35      732.70     40.76 o 
  15   1   2     1244.03     1324.63     31.59 o 
  17   1   2      278.42      421.91     26.15 o 
  19   1   2     3496.03     3167.08     64.44 o 
  21   1   2    24053.90    23628.68    342.91 o 
  23   1   2      658.00      624.78     47.99 o 
  25   1   2    24782.61    23549.95    363.36 o 
  27   1   2     1149.80     1462.34     75.52 o 
  29   1   2      642.35      741.47     38.24 o 
  31   1   2      176.49      288.26     27.07 o 
  33   1   2       98.59      165.44     26.06 o 
  35   1   2    21404.48    20125.83    324.26 o 
  37   1   2     2485.57     2443.98     68.99 o 
  39   1   2     3832.71     3573.58     82.91 o 
  41   1   2      631.42      752.44     48.35 o 
  43   1   2      368.74      366.68     43.80 o 
  45   1   2       47.59       36.37     28.36 o 
  47   1   2       28.50      111.47     36.32 o 
  49   1   2     5689.96     5763.21    244.31 o 
  51   1   2      413.30      365.15     66.66 o 
  53   1   2     1934.34     1912.80     95.69 o 
  55   1   2      427.54      576.95     66.47 o 
  57   1   2      432.11      399.72     75.32 o 
  59   1   2     1471.39     1605.97    114.79 o 
  61   1   2      727.15      724.70     92.00 o 
 -58   2   2      255.45      467.19     58.21 o 
 -56   2   2      283.91      306.19     49.70 o 
 -54   2   2      779.63      729.33     60.89 o 
 -52   2   2     2048.09     1961.62    100.83 o 
 -50   2   2      150.58      312.59     45.12 o 
 -48   2   2     1664.23     1717.09     73.86 o 
 -46   2   2     1831.59     2035.82    109.82 o 
 -44   2   2        0.47       65.08     39.23 o 
 -42   2   2      848.81      813.80     52.44 o 
 -40   2   2     3069.86     2821.56     91.46 o 
 -38   2   2     5319.89     5291.95    132.74 o 
 -36   2   2      414.49      806.35     52.76 o 
 -34   2   2     1384.00     1709.62     68.06 o 
 -32   2   2     1519.24     2901.16     84.15 o 
 -30   2   2     1518.92     1510.83     73.87 o 
 -28   2   2       11.23       46.26     30.81 o 
 -26   2   2        5.71       34.89     27.90 o 
 -24   2   2     1892.20     2069.46     90.21 o 
 -22   2   2      902.52     1043.88     59.30 o 
 -20   2   2     1990.41     1811.50     68.10 o 
 -18   2   2    11099.41    10951.78    236.38 o 
 -16   2   2     2541.18     2406.12     70.18 o 
 -14   2   2      477.11      568.52     34.09 o 
 -12   2   2     4127.53     3989.47     84.02 o 
 -10   2   2    17821.47    19118.76    305.08 o 
  -8   2   2        2.53       88.29     23.06 o 
  -6   2   2      257.64      246.37     27.22 o 
  -4   2   2     2740.34     3067.98     76.67 o 
  -2   2   2      229.06      228.58     53.27 o 
   0   2   2     9141.87    10602.96    183.25 o 
   2   2   2    10645.15    11499.27    184.65 o 
   4   2   2     1648.66     1609.78     47.52 o 
   6   2   2    12439.91    12643.09    222.73 o 
   8   2   2      529.74      597.08     41.62 o 
  10   2   2     8308.46     8828.37    174.69 o 
  12   2   2     8532.25     8652.14    186.48 o 
  14   2   2      619.37      603.86     53.72 o 
  16   2   2        0.07       18.85     32.29 o 
  18   2   2      300.16      349.59     39.77 o 
  20   2   2     1648.26     1820.02     80.73 o 
  22   2   2      451.46      570.16     49.91 o 
  24   2   2     2510.98     2192.70     81.90 o 
  26   2   2     6873.84     6597.42    148.89 o 
  28   2   2      327.78      400.61     54.80 o 
  30   2   2       11.91       48.18     27.47 o 
  32   2   2      300.05      322.82     32.15 o 
  34   2   2     2464.63     2598.85     69.84 o 
  36   2   2     2971.48     2864.35     91.18 o 
  38   2   2      101.31      133.76     27.60 o 
  40   2   2      321.20      287.63     34.58 o 
  42   2   2     1379.38     1379.41     60.52 o 
  44   2   2     1084.65     1135.99     62.04 o 
  46   2   2       83.46      113.30     37.91 o 
  48   2   2       10.14       52.18     36.58 o 
  50   2   2     1729.43     1627.88    100.56 o 
  52   2   2      214.78      131.17     42.41 o 
  54   2   2     1506.83     1580.89     80.56 o 
  56   2   2      219.05      185.15     49.08 o 
  58   2   2      429.01      476.62     58.68 o 
 -51   3   2     1155.16     1132.70    147.48 o 
 -49   3   2     1532.47     1312.81    123.78 o 
 -47   3   2     3467.80     3471.36    171.00 o 
 -45   3   2      902.81     1612.66    244.50 o 
 -43   3   2      278.13      144.12     69.46 o 
 -41   3   2      393.13      398.44     79.08 o 
 -39   3   2       97.93       60.58     53.22 o 
 -37   3   2     1619.22     1476.45    106.69 o 
 -35   3   2     1308.08     1316.42    116.73 o 
 -33   3   2     2655.98     2623.29    239.70 o 
 -31   3   2        3.14      482.67     78.05 o 
 -29   3   2       39.65       64.84     52.98 o 
 -27   3   2      485.25      352.11     65.66 o 
 -25   3   2       93.15       85.21     49.71 o 
 -23   3   2     7865.75     7957.11    230.15 o 
 -21   3   2     6755.93     7112.30    209.94 o 
 -19   3   2     1447.26     1418.95     92.70 o 
 -17   3   2     1378.84     1628.57     96.61 o 
 -15   3   2     2255.96     2372.85     83.44 o 
 -13   3   2      889.75      823.00     55.48 o 
 -11   3   2     3179.87     3141.71     89.88 o 
  -9   3   2     6410.22     6894.49    150.08 o 
  -7   3   2       95.78       89.99     39.05 o 
  -5   3   2      642.41      483.88     50.97 o 
  -3   3   2       61.20       66.42     34.88 o 
  -1   3   2      390.57      264.14     43.72 o 
   1   3   2     2405.70     2288.98     77.33 o 
   3   3   2     3258.08     3683.78     98.43 o 
   5   3   2    11230.41    12133.37    246.93 o 
   7   3   2     1505.13     1574.53     82.54 o 
   9   3   2     2270.62     2534.58     84.07 o 
  11   3   2      107.77      128.44     40.68 o 
  13   3   2     1351.46     1286.82     72.40 o 
  15   3   2     3691.59     3654.58    168.71 o 
  17   3   2     1675.23     1655.08    100.45 o 
  19   3   2     2285.07     2279.81     96.33 o 
  21   3   2      167.89      200.91     47.99 o 
  23   3   2     5959.47     6332.37    174.10 o 
  25   3   2        0.52      158.08     44.90 o 
  27   3   2      350.36      340.35     56.28 o 
  29   3   2     5511.28     5446.57    226.68 o 
  31   3   2     1670.98     1724.61    140.02 o 
  33   3   2     2230.84     1905.53    168.00 o 
  35   3   2      401.22      308.60    177.96 o 
  37   3   2      278.49      358.93     70.33 o 
  39   3   2      407.02      446.67     63.37 o 
  41   3   2      659.76      743.65     75.61 o 
  43   3   2     1626.09     1471.78    110.44 o 
  45   3   2     1339.27     1147.57     93.73 o 
  47   3   2     3490.79     3325.58    156.41 o 
  49   3   2      314.08      190.41     67.63 o 
 -38   4   2      385.38      229.79    112.30 o 
 -36   4   2      245.46       77.25    129.98 o 
 -34   4   2      246.40      143.80    104.90 o 
 -32   4   2       13.84       10.89    144.72 o 
 -30   4   2      151.10      354.26    117.19 o 
 -28   4   2        0.05      165.90    107.37 o 
 -26   4   2       12.77      354.82    110.13 o 
 -24   4   2        3.04       13.67     89.26 o 
 -22   4   2      311.46      754.16    122.49 o 
 -20   4   2       59.34      200.01     91.86 o 
 -18   4   2        9.41      125.43     87.83 o 
 -16   4   2      619.51      536.27     95.58 o 
 -14   4   2      779.39      698.93     95.99 o 
 -12   4   2      236.74      326.59     83.50 o 
 -10   4   2      748.37      599.57     83.05 o 
  -8   4   2      132.43       88.51     50.53 o 
  -6   4   2       12.08      -13.78     45.20 o 
  -4   4   2       65.93       79.50     47.21 o 
  -2   4   2       63.50       88.92     46.39 o 
   0   4   2      139.77      159.26     51.41 o 
   2   4   2      308.87      201.65     62.35 o 
   4   4   2        0.35       29.99     53.36 o 
   6   4   2      128.52       47.98     55.36 o 
   8   4   2       42.03       50.92     56.86 o 
  10   4   2       25.23      -34.38     51.54 o 
  12   4   2      410.95      349.82     81.06 o 
  14   4   2      432.83      465.77    111.93 o 
  16   4   2        4.91       26.71     66.27 o 
  18   4   2        3.57       16.07     66.93 o 
  20   4   2      557.79      551.11     91.66 o 
  22   4   2        2.28       64.34     83.54 o 
  24   4   2        0.03       70.81     93.49 o 
  26   4   2       86.46      187.06    103.82 o 
  28   4   2      918.74     1118.34    193.62 o 
  30   4   2      248.83      201.08    108.11 o 
  32   4   2      165.63      125.06    113.75 o 
  34   4   2       61.14      100.47     96.86 o 
  36   4   2        6.40      125.46    105.85 o 
 -63   1   3     1853.01     2009.42    297.57 o 
 -61   1   3      460.51      460.92     68.66 o 
 -59   1   3      592.18      508.04     86.40 o 
 -57   1   3       77.89      141.85     49.01 o 
 -55   1   3      114.17      153.92     58.59 o 
 -53   1   3     1219.47     1355.25    100.22 o 
 -51   1   3      837.01      856.52     60.78 o 
 -49   1   3     2765.46     2740.39     89.90 o 
 -47   1   3     3109.46     3176.79     90.99 o 
 -45   1   3     1034.20     1058.91     55.83 o 
 -43   1   3     1113.31     1048.13     53.51 o 
 -41   1   3     1539.90     1772.63     61.41 o 
 -39   1   3     3771.67     3870.88     86.41 o 
 -37   1   3        8.26       90.85     27.30 o 
 -35   1   3     4456.79     4168.23     92.45 o 
 -33   1   3     1011.52     1121.19     50.49 o 
 -31   1   3     3493.34     3501.03     79.42 o 
 -29   1   3     4772.38     5143.06    101.08 o 
 -27   1   3     1125.77     1182.48     46.31 o 
 -25   1   3     3538.37     3030.48     68.28 o 
 -23   1   3     2688.90     2603.15     60.25 o 
 -21   1   3     5970.05     5348.80     99.00 o 
 -19   1   3        1.33      -24.51     20.26 o 
 -17   1   3     2969.46     3151.75     66.84 o 
 -15   1   3     1281.04     1089.24     48.28 o 
 -13   1   3      271.38      338.75     22.18 o 
 -11   1   3     5586.79     5438.02     95.57 o 
  -9   1   3     1051.43      674.39     25.83 o 
  -7   1   3     6859.22     6499.16    117.43 o 
  -5   1   3    15439.43    16939.64    245.61 o 
  -3   1   3    13255.99    13019.94    183.02 o 
  -1   1   3    11952.49    10815.56    146.56 o 
   1   1   3     2664.58     2822.30    104.68 o 
   3   1   3       97.05        1.36     33.96 o 
   5   1   3    13033.98    11959.49    193.90 o 
   7   1   3      289.54      266.72     28.08 o 
   9   1   3     3521.97     3244.37     60.89 o 
  11   1   3     2575.60     2433.00     53.03 o 
  13   1   3    10705.40    10024.10    167.38 o 
  15   1   3     6569.20     6781.26    112.73 o 
  17   1   3     3988.18     4051.96     80.76 o 
  19   1   3     2447.99     2728.89     66.20 o 
  21   1   3     1202.69     1190.05     50.33 o 
  23   1   3      592.18      515.34     31.93 o 
  25   1   3     1701.65     2345.55     63.11 o 
  27   1   3      882.82     1265.99     47.97 o 
  29   1   3     6196.32     6045.78    117.93 o 
  31   1   3     2110.40     2227.18     59.07 o 
  33   1   3     1050.52     1622.86    107.57 o 
  35   1   3       46.87       50.33     26.05 o 
  37   1   3      102.12      136.52     29.59 o 
  39   1   3     3007.34     2853.34     77.97 o 
  41   1   3     3558.41     3501.72     89.03 o 
  43   1   3     1421.04     1541.74    142.03 o 
  45   1   3     1550.91     1645.90     88.70 o 
  47   1   3      579.69      595.77     68.89 o 
  49   1   3      121.30       93.79     40.02 o 
  51   1   3      816.96      622.48     57.96 o 
  53   1   3      208.01      311.20     53.13 o 
  55   1   3      665.27      800.64     87.63 o 
  57   1   3      239.59      272.19     71.48 o 
  59   1   3      226.16      239.04     73.28 o 
  61   1   3      176.84      328.04     81.45 o 
 -58   2   3       27.48      149.28     47.56 o 
 -56   2   3      858.68      952.49     67.74 o 
 -54   2   3      135.51      130.90     43.13 o 
 -52   2   3      160.82      221.76     45.81 o 
 -50   2   3       80.59      108.02     39.78 o 
 -48   2   3      232.33      294.10     50.75 o 
 -46   2   3      484.54      593.22    131.92 o 
 -44   2   3       49.01      111.62     44.86 o 
 -42   2   3      822.27      721.99     68.04 o 
 -40   2   3     2990.90     3060.04    125.93 o 
 -38   2   3     1490.09     1618.84     72.21 o 
 -36   2   3      484.87      485.29     46.76 o 
 -34   2   3     2528.84     2223.65     77.09 o 
 -32   2   3     2901.13     2520.37     78.47 o 
 -30   2   3        0.91       39.84     28.14 o 
 -28   2   3     1368.67     1432.25     57.98 o 
 -26   2   3     1759.22     1764.51    113.88 o 
 -24   2   3     1839.27     1735.31     70.22 o 
 -22   2   3      654.76      633.40     65.20 o 
 -20   2   3     4820.26     4560.05    141.16 o 
 -18   2   3     3978.15     3905.33    112.39 o 
 -16   2   3     7445.05     7598.68    137.45 o 
 -14   2   3     1427.60     1399.84     55.44 o 
 -12   2   3     1492.59     1555.88     47.53 o 
 -10   2   3    18143.44    18397.93    315.04 o 
  -8   2   3     2014.74     1952.27     82.45 o 
  -6   2   3     6492.37     6317.61    128.17 o 
  -4   2   3      778.44     1007.42     70.57 o 
  -2   2   3     4356.18     4275.65    112.06 o 
   0   2   3     2267.37     2154.27     58.18 o 
   2   2   3     1130.23     1220.39     47.39 o 
   4   2   3     6485.87     6599.32    116.83 o 
   6   2   3     5850.73     5972.51    119.98 o 
   8   2   3      362.15      370.67     40.46 o 
  10   2   3      582.02      690.21     38.49 o 
  12   2   3     2425.64     2470.26     67.97 o 
  14   2   3     8426.57     8411.74    199.35 o 
  16   2   3     1649.57     1684.61     72.77 o 
  18   2   3    12358.03    12033.07    302.92 o 
  20   2   3      110.33      137.14     40.21 o 
  22   2   3       74.08       80.13     39.51 o 
  24   2   3      447.28      534.25     42.03 o 
  26   2   3      969.20      999.22     48.99 o 
  28   2   3     2128.70     3156.74    107.52 o 
  30   2   3     1932.93     2152.60     62.01 o 
  32   2   3     5030.27     4805.26    103.69 o 
  34   2   3        2.84       31.63     25.94 o 
  36   2   3     1520.65     1472.49     58.47 o 
  38   2   3       12.60       60.62     27.97 o 
  40   2   3     2083.73     1856.18     62.75 o 
  42   2   3     2651.71     2722.22     77.33 o 
  44   2   3     1034.54     1231.76     61.40 o 
  46   2   3      587.05      579.07     52.38 o 
  48   2   3      732.90      643.75     56.17 o 
  50   2   3     1307.16     1444.17    122.18 o 
  52   2   3       82.76       54.36     40.87 o 
  54   2   3     1175.06     1334.69    119.27 o 
  56   2   3     1149.82     1109.50     73.17 o 
 -51   3   3      226.80      280.55    103.06 o 
 -49   3   3      937.03     1042.01    122.89 o 
 -47   3   3     1203.24     1307.63    120.48 o 
 -45   3   3      234.54      410.85     86.64 o 
 -43   3   3      182.39      139.64     72.33 o 
 -41   3   3      756.58      777.20     94.39 o 
 -39   3   3      946.47      972.27    117.42 o 
 -37   3   3     1996.36     2088.67    132.65 o 
 -35   3   3     1952.80     1832.48    138.24 o 
 -33   3   3        0.33       63.54     62.92 o 
 -31   3   3     1113.10     1094.26    104.74 o 
 -29   3   3        0.30       41.29     56.43 o 
 -27   3   3       19.84       33.64     53.30 o 
 -25   3   3     7311.91     7262.99    299.09 o 
 -23   3   3     3110.74     3406.35    204.38 o 
 -21   3   3     4231.13     4105.38    180.04 o 
 -19   3   3     1518.97     1598.36     97.95 o 
 -17   3   3     3931.99     3784.98    137.82 o 
 -15   3   3       25.77       22.96     40.49 o 
 -13   3   3      219.47      230.31     42.62 o 
 -11   3   3    10326.05    10774.18    211.39 o 
  -9   3   3      719.01      726.01     57.04 o 
  -7   3   3     2529.83     2602.66     81.94 o 
  -5   3   3     2475.11     2500.85     82.03 o 
  -3   3   3        3.41       87.81     36.23 o 
  -1   3   3      102.35       57.40     33.75 o 
   1   3   3     2294.97     2683.35     82.91 o 
   3   3   3    20685.88    22912.33    375.94 o 
   5   3   3     5192.43     6309.64    188.70 o 
   7   3   3      335.16      349.47     42.44 o 
   9   3   3     2118.33     2125.05     75.70 o 
  11   3   3      111.10      123.09     44.76 o 
  13   3   3     2729.51     2610.91    102.65 o 
  15   3   3      619.73      818.05     78.50 o 
  17   3   3     7185.95     6949.54    183.93 o 
  19   3   3      385.06      295.41     52.54 o 
  21   3   3      849.91      843.99     87.53 o 
  23   3   3     2571.19     2749.82    118.13 o 
  25   3   3     1394.35     1529.02    100.13 o 
  27   3   3     2582.78     2921.26    185.57 o 
  29   3   3      964.49      904.19     82.42 o 
  31   3   3     1714.36     1470.05    155.43 o 
  33   3   3      925.19      794.67     81.68 o 
  35   3   3      560.18      538.71     75.83 o 
  37   3   3       36.85        2.85     52.99 o 
  39   3   3      684.11      820.85     77.21 o 
  41   3   3      574.96      674.34     77.03 o 
  43   3   3        4.40      -30.73     52.40 o 
  45   3   3      129.23       80.56     60.06 o 
  47   3   3      795.36      699.80     87.23 o 
  49   3   3      610.65      655.96     93.13 o 
 -36   4   3       37.50       46.45     99.98 o 
 -34   4   3      127.15      159.71    153.15 o 
 -32   4   3       47.40       65.82     97.57 o 
 -30   4   3      322.72      125.46    102.83 o 
 -28   4   3       32.50      -45.42     90.61 o 
 -26   4   3     1045.47      954.99    138.64 o 
 -24   4   3      436.53      368.72    181.29 o 
 -22   4   3       88.45       19.54     90.56 o 
 -20   4   3       17.09        8.41     82.96 o 
 -18   4   3      746.42      728.02    133.52 o 
 -16   4   3      541.32      676.43    121.52 o 
 -14   4   3      172.12      202.94     81.08 o 
 -12   4   3     1086.51     1281.41    121.93 o 
 -10   4   3     1002.67      947.52    147.23 o 
  -8   4   3        0.52      108.61     72.91 o 
  -6   4   3      352.37      223.79     80.83 o 
  -4   4   3      306.90      389.83     74.87 o 
  -2   4   3     1904.84     1969.36    116.62 o 
   0   4   3      162.11      173.77     86.87 o 
   2   4   3      131.54      192.87     68.26 o 
   4   4   3     1040.36     1197.23    151.52 o 
   6   4   3       86.76      217.49     70.85 o 
   8   4   3        6.91       10.84     64.48 o 
  10   4   3     1026.54      939.87     95.37 o 
  12   4   3      613.20      946.76    108.41 o 
  14   4   3        1.32      -12.71     68.80 o 
  16   4   3      219.91      230.08     88.66 o 
  18   4   3     1224.87      873.51    131.32 o 
  20   4   3      330.62      354.08    127.66 o 
  22   4   3      158.59      147.79     78.54 o 
  24   4   3     1014.42     1028.80    144.59 o 
  26   4   3     1484.18     1662.27    171.41 o 
  28   4   3      615.04      914.06    140.48 o 
  30   4   3      852.55      851.72    141.13 o 
  32   4   3      221.14      312.76    143.80 o 
  34   4   3      673.95      744.94    137.80 o 
 -64   0   4       53.99        4.66    108.36 o 
 -62   0   4       37.36      -43.16    104.05 o 
 -60   0   4     2140.71     2616.10    485.26 o 
 -58   0   4        1.24      188.73     75.08 o 
 -56   0   4     6268.52     6850.00    240.40 o 
 -54   0   4      175.49      293.20     71.61 o 
 -52   0   4     1579.24     1857.95    123.31 o 
 -50   0   4      141.24       59.20     57.91 o 
 -48   0   4      314.67      357.40     64.12 o 
 -46   0   4     1752.06     2041.35    104.55 o 
 -44   0   4     7368.85     7824.50    193.35 o 
 -42   0   4    19656.76    19678.26    406.57 o 
 -40   0   4     6553.29     6975.76    156.45 o 
 -38   0   4    11773.18    11835.13    236.73 o 
 -36   0   4      437.87      401.03     39.93 o 
 -34   0   4      333.16      524.42     41.00 o 
 -32   0   4    15124.43    14440.16    273.84 o 
 -30   0   4     1546.77     1630.72     59.19 o 
 -28   0   4    46973.96    44175.02    764.36 o 
 -26   0   4       41.08       48.00     23.82 o 
 -24   0   4      380.97      442.91     33.83 o 
 -22   0   4     2988.41     2853.57     73.35 o 
 -20   0   4    11498.79    11567.73    217.45 o 
 -18   0   4    36915.89    33371.38    636.24 o 
 -16   0   4     1705.21     1622.83     58.71 o 
 -14   0   4    48494.83    46729.64    991.93 o 
 -12   0   4      395.50      348.37     35.72 o 
 -10   0   4    13524.17    13176.19    344.10 o 
  -8   0   4        6.91      -13.01     22.73 o 
  -6   0   4    19310.31    18074.06    459.96 o 
  -4   0   4    82903.09    80335.17   1984.11 o 
   0   0   4    20572.08    19935.75    390.05 o 
   2   0   4     7980.03    10108.63    253.04 o 
   4   0   4     4235.80     4905.91    107.97 o 
   6   0   4    25416.92    23124.04    503.55 o 
   8   0   4    72351.76    68199.62   1452.39 o 
  10   0   4    31697.38    30606.65    665.48 o 
  12   0   4      967.69     1140.46     60.40 o 
  14   0   4     1704.36     1658.26     69.45 o 
  16   0   4    14156.61    14575.35    296.94 o 
  18   0   4    10893.19    10087.68    216.58 o 
  20   0   4     7112.45     6712.17    155.54 o 
  22   0   4    23352.58    22695.97    454.47 o 
  24   0   4     8394.67     8534.59    214.50 o 
  26   0   4      848.14      655.31     52.03 o 
  28   0   4     2519.31     2361.18     75.26 o 
  30   0   4        0.63       50.15     25.58 o 
  32   0   4    34075.85    34423.84    648.14 o 
  34   0   4    17807.20    18245.52    366.43 o 
  36   0   4    12539.05    13384.17    281.67 o 
  38   0   4      760.98      818.41     56.52 o 
  40   0   4     4568.96     4615.94    151.54 o 
  42   0   4       34.33       49.78     46.97 o 
  44   0   4       75.18       90.01     48.68 o 
  46   0   4    10627.13    10739.57    341.76 o 
  48   0   4     3483.19     3424.37    186.59 o 
  50   0   4     1415.21     1691.44    118.34 o 
  52   0   4      560.60      614.65    168.74 o 
  54   0   4      192.69      105.02     96.95 o 
  56   0   4     1726.14     1896.56    450.32 o 
  58   0   4      810.14      835.02    223.46 o 
  60   0   4     8131.78     8395.24    925.86 o 
 -63   1   4       41.54      119.47     55.59 o 
 -61   1   4     1573.47     1397.34    163.60 o 
 -59   1   4      398.55      311.13     56.84 o 
 -57   1   4     3514.41     3242.35    114.08 o 
 -55   1   4        2.01       64.79     43.53 o 
 -53   1   4      120.85       63.94     39.70 o 
 -51   1   4      951.42     1044.50     66.52 o 
 -49   1   4      335.07      406.23     48.48 o 
 -47   1   4     5866.73     5405.52    126.46 o 
 -45   1   4      198.45      181.15     34.53 o 
 -43   1   4     3589.50     3544.00     84.45 o 
 -41   1   4     2305.70     2111.76     72.62 o 
 -39   1   4      299.83      321.82     36.95 o 
 -37   1   4       13.49      -23.32     26.61 o 
 -35   1   4        5.15       33.39     25.02 o 
 -33   1   4     3637.78     3213.50     77.45 o 
 -31   1   4      855.23      891.72     43.37 o 
 -29   1   4     6199.80     5712.11    110.63 o 
 -27   1   4     5484.78     5119.00    100.60 o 
 -25   1   4      173.61      179.42     23.74 o 
 -23   1   4      406.04      426.61     28.91 o 
 -21   1   4     8689.12     8071.64    150.91 o 
 -19   1   4    18480.22    17686.84    280.06 o 
 -17   1   4     7799.57     7360.41    153.47 o 
 -15   1   4       31.03       14.04     15.43 o 
 -13   1   4     3702.75     3511.89     70.07 o 
 -11   1   4        0.97       -3.23     13.44 o 
  -9   1   4      739.57      747.90     26.26 o 
  -7   1   4     6659.10     6242.36    100.83 o 
  -5   1   4    17423.64    17584.19    287.66 o 
  -3   1   4     1692.03     3367.09    169.89 o 
  -1   1   4     1839.88     1953.21     57.69 o 
   1   1   4     4521.18     4354.99     82.95 o 
   3   1   4    14722.32    15314.19    263.92 o 
   5   1   4       71.13       45.77     20.64 o 
   7   1   4     6310.89     6101.98    101.86 o 
   9   1   4       44.08       61.85     15.06 o 
  11   1   4     1381.38     1193.14     35.96 o 
  13   1   4     6348.31     5917.57    101.02 o 
  15   1   4     7114.63     6284.50    108.15 o 
  17   1   4    11063.42    10551.15    178.14 o 
  19   1   4     2886.55     2317.19     57.49 o 
  21   1   4       59.78       58.39     19.72 o 
  23   1   4     7164.67     6416.06    130.08 o 
  25   1   4     3504.68     3259.53    106.50 o 
  27   1   4      175.95      337.83     35.91 o 
  29   1   4     2524.86     2405.25     70.70 o 
  31   1   4     7845.90     8839.29    161.94 o 
  33   1   4      338.91      628.77     40.85 o 
  35   1   4     2616.31     2303.41     68.37 o 
  37   1   4       16.69       72.35     30.65 o 
  39   1   4      756.38      752.00     51.57 o 
  41   1   4     3386.08     3395.51    107.18 o 
  43   1   4       30.18       78.14     33.51 o 
  45   1   4     2194.07     2036.88     97.41 o 
  47   1   4     3883.80     3674.84    120.14 o 
  49   1   4      302.00      254.89     81.06 o 
  51   1   4      311.89      348.29     56.74 o 
  53   1   4      969.33      982.36     81.97 o 
  55   1   4      518.97      504.65     85.61 o 
  57   1   4       14.87      -28.66     55.55 o 
  59   1   4     1409.21     1541.61    114.78 o 
 -58   2   4      199.31      240.10     78.10 o 
 -56   2   4      281.24      386.78     95.19 o 
 -54   2   4       13.49       31.31     48.09 o 
 -52   2   4      127.50      151.06     51.43 o 
 -50   2   4      388.35      323.06     54.99 o 
 -48   2   4     1388.03     1509.16    105.57 o 
 -46   2   4       67.22       80.82     49.56 o 
 -44   2   4       96.92       72.59     42.71 o 
 -42   2   4      776.42      890.86     69.10 o 
 -40   2   4      535.11      607.27     59.73 o 
 -38   2   4     2604.82     2482.83     99.18 o 
 -36   2   4     2134.36     1891.72     76.02 o 
 -34   2   4        1.81       60.57     33.38 o 
 -32   2   4     4315.01     3944.22    105.82 o 
 -30   2   4      901.02      998.53     54.64 o 
 -28   2   4     4086.14     3838.98     99.85 o 
 -26   2   4     3852.90     3721.70     95.63 o 
 -24   2   4     5502.25     5426.61    149.31 o 
 -22   2   4     3712.20     3248.00     98.00 o 
 -20   2   4       44.84       76.83     25.90 o 
 -18   2   4     3410.33     3104.33    110.29 o 
 -16   2   4      856.99      790.83     61.91 o 
 -14   2   4      418.34      505.97     35.05 o 
 -12   2   4    14019.59    14089.34    248.16 o 
 -10   2   4      331.28      409.34     45.30 o 
  -8   2   4     1493.96     1316.56     47.24 o 
  -6   2   4     4641.30     5423.89    107.05 o 
  -4   2   4    25904.72    28772.44    447.01 o 
  -2   2   4     2172.00     6231.82    240.54 o 
   0   2   4      135.07      562.10     49.17 o 
   2   2   4    34131.63    34396.96    531.69 o 
   6   2   4     2878.14     2869.39     68.27 o 
   8   2   4     3228.47     3360.63     89.15 o 
  10   2   4     3182.56     3352.00     96.16 o 
  12   2   4      332.22      421.23     42.52 o 
  14   2   4       29.79       19.69     31.61 o 
  16   2   4    18570.48    18018.85    384.18 o 
  18   2   4       16.36       83.67     35.92 o 
  20   2   4       78.29       36.50     30.58 o 
  22   2   4      361.80      244.68     39.11 o 
  24   2   4      975.49     1099.38     78.73 o 
  26   2   4    10178.96    10236.08    231.39 o 
  28   2   4     2005.08     1835.52    124.57 o 
  30   2   4      244.44     1561.63     99.02 o 
  32   2   4      115.43       67.15     26.99 o 
  34   2   4      216.13      235.01     34.55 o 
  36   2   4      402.94      329.51     33.45 o 
  38   2   4       63.66       78.14     28.78 o 
  40   2   4     2686.44     2760.24     76.63 o 
  42   2   4      626.47      620.06     48.87 o 
  44   2   4     1287.10     1301.72     68.34 o 
  46   2   4      539.34      583.40     49.62 o 
  48   2   4      420.11      525.60     53.92 o 
  50   2   4        6.84       53.54     40.59 o 
  52   2   4       23.05       48.12     40.66 o 
  54   2   4      648.51      653.20     85.79 o 
  56   2   4      118.23      130.12     52.01 o 
 -49   3   4      102.50      253.93     82.24 o 
 -47   3   4      245.29      304.92     85.18 o 
 -45   3   4      229.29      346.45     82.62 o 
 -43   3   4       19.34       83.18     66.60 o 
 -41   3   4     1643.31     1462.12    127.03 o 
 -39   3   4      828.22      866.44    130.55 o 
 -37   3   4     1219.46     1141.46     90.53 o 
 -35   3   4      602.61      520.69     67.97 o 
 -33   3   4      211.29      202.93     55.80 o 
 -31   3   4       82.55       97.59     63.47 o 
 -29   3   4       41.94      103.93     63.43 o 
 -27   3   4     1079.72      934.59     93.13 o 
 -25   3   4      228.32      241.93     65.88 o 
 -23   3   4        0.49       65.32     48.23 o 
 -21   3   4      926.12      804.27     75.18 o 
 -19   3   4       63.30       98.63     47.94 o 
 -17   3   4      422.80      393.90     61.01 o 
 -15   3   4        8.51        8.52     43.94 o 
 -13   3   4     9055.84     8842.01    201.61 o 
 -11   3   4     2056.34     2443.09     89.12 o 
  -9   3   4     1130.10     1099.38     61.52 o 
  -7   3   4      143.45      135.14     37.92 o 
  -5   3   4        1.24        0.21     32.65 o 
  -3   3   4       61.07       64.13     33.85 o 
  -1   3   4      178.91      169.61     37.90 o 
   1   3   4      920.06      857.30     74.39 o 
   3   3   4     3122.84     3283.40     92.67 o 
   5   3   4      707.84      857.84    100.79 o 
   7   3   4      285.58      303.40     41.21 o 
   9   3   4      187.89      238.60     48.77 o 
  11   3   4     2235.25     2080.94     94.13 o 
  13   3   4      680.44      841.72     72.83 o 
  15   3   4     2282.34     2077.63    109.63 o 
  17   3   4      584.70      517.38     68.09 o 
  19   3   4      115.05      124.60     56.98 o 
  21   3   4       14.63       80.95     53.31 o 
  23   3   4      432.38      388.24     63.64 o 
  25   3   4     2059.61     2172.87    113.14 o 
  27   3   4        5.65       -2.62     45.86 o 
  29   3   4      130.25      172.26     62.11 o 
  31   3   4      147.92      192.37     51.02 o 
  33   3   4      176.82      208.26     55.20 o 
  35   3   4      298.09      300.42     59.33 o 
  37   3   4      144.48      202.53     59.66 o 
  39   3   4      603.72      498.48     90.20 o 
  41   3   4      147.77      178.50     64.86 o 
  43   3   4       80.34       62.64     76.19 o 
  45   3   4      347.59      312.58     75.15 o 
  47   3   4       47.33        1.87     60.54 o 
 -36   4   4      447.72      410.17    126.43 o 
 -34   4   4      290.07      277.79    116.56 o 
 -32   4   4       58.58       13.06    102.31 o 
 -30   4   4      451.76      398.76    120.09 o 
 -28   4   4       83.36        4.01     92.89 o 
 -26   4   4      227.97      283.20    109.07 o 
 -24   4   4     1046.54     1092.63    271.30 o 
 -22   4   4      790.19      724.36    125.19 o 
 -20   4   4     1398.16     1191.74    123.96 o 
 -18   4   4     3087.38     2982.33    168.40 o 
 -16   4   4     1712.08     1645.07    151.04 o 
 -14   4   4      665.50      670.30    101.46 o 
 -12   4   4     1244.06     1306.47    119.28 o 
 -10   4   4       74.20       37.00     72.39 o 
  -8   4   4      494.26      658.32    130.51 o 
  -6   4   4      523.05      438.30     88.16 o 
  -4   4   4       14.48      149.99     75.40 o 
  -2   4   4      353.62      329.76    135.79 o 
   0   4   4     1271.38     1199.62    145.61 o 
   2   4   4      499.13      600.10    159.79 o 
   4   4   4      932.99      727.32    106.23 o 
   6   4   4     1749.48     1781.39    201.83 o 
   8   4   4      451.69      541.72    114.72 o 
  10   4   4     1806.19     1911.54    167.51 o 
  12   4   4     1158.84     1580.97    194.17 o 
  14   4   4     1125.11     1229.69    131.98 o 
  16   4   4     1424.87     1619.21    191.65 o 
  18   4   4      352.12      376.99     89.00 o 
  20   4   4      308.57      457.87     98.13 o 
  22   4   4       18.73      151.29     78.79 o 
  24   4   4      886.18      950.84    116.28 o 
  26   4   4      998.17      946.97    114.92 o 
  28   4   4      893.23      827.92    248.19 o 
  30   4   4     1055.58     1290.43    201.13 o 
  32   4   4        4.08       41.81     96.80 o 
 -61   1   5      229.15      232.04     65.46 o 
 -59   1   5      617.11      534.15     63.69 o 
 -57   1   5        0.02       27.93     42.80 o 
 -55   1   5        0.39       -5.66     41.08 o 
 -53   1   5       34.30       35.08     40.55 o 
 -51   1   5        2.09      -28.93     38.96 o 
 -49   1   5     1101.96     1021.58     64.37 o 
 -47   1   5      102.57      110.92     36.48 o 
 -45   1   5      362.49      322.12     40.37 o 
 -43   1   5     1815.26     1904.58     91.31 o 
 -41   1   5      713.01      582.01     45.06 o 
 -39   1   5       10.35       12.81     27.34 o 
 -37   1   5     2901.13     2625.26     79.57 o 
 -35   1   5    10576.31     9869.92    175.99 o 
 -33   1   5     1166.10     1121.13     50.80 o 
 -31   1   5     1018.82     1517.56     73.00 o 
 -29   1   5      552.88      570.61     36.46 o 
 -27   1   5       43.52      420.77     53.60 o 
 -25   1   5      156.63      308.05     32.15 o 
 -23   1   5       22.61       -8.23     20.35 o 
 -21   1   5     3562.72     3543.79     83.16 o 
 -19   1   5     1637.83     1604.43     50.16 o 
 -17   1   5     4150.49     4457.27     88.17 o 
 -15   1   5      770.98      962.66     42.57 o 
 -13   1   5     1659.06     1891.61     45.33 o 
 -11   1   5     3614.02     3214.96     62.58 o 
  -9   1   5     4874.06     4596.79     86.32 o 
  -7   1   5     5221.57     6070.11    115.15 o 
  -5   1   5       25.11      365.16    167.97 o 
  -3   1   5     1580.62     1286.10     39.62 o 
  -1   1   5       34.44      275.88     28.69 o 
   1   1   5     1058.97     1083.97     53.04 o 
   3   1   5      639.80      574.36     53.33 o 
   5   1   5     4877.09     4846.13     99.39 o 
   7   1   5     3278.77     3525.76     90.43 o 
   9   1   5      274.19      268.31     19.14 o 
  11   1   5     8769.17     8468.87    131.35 o 
  13   1   5      305.04      258.24     34.97 o 
  15   1   5     5563.24     5432.36    102.68 o 
  17   1   5       42.96        0.81     29.78 o 
  19   1   5      560.76      482.74     31.13 o 
  21   1   5        3.16       -6.49     21.01 o 
  23   1   5      140.18      115.87     25.05 o 
  25   1   5     2012.99     1881.03     60.55 o 
  27   1   5     1119.85     1109.39     63.48 o 
  29   1   5     7988.40     7504.38    184.19 o 
  31   1   5     2272.81     2082.40     77.29 o 
  33   1   5      400.98     1828.35    331.65 o 
  35   1   5      397.19      690.48     60.20 o 
  37   1   5      581.88      501.33     55.28 o 
  39   1   5     3590.76     3842.42    114.84 o 
  41   1   5      522.97      541.37     56.14 o 
  43   1   5     1284.43     1262.78     82.78 o 
  45   1   5        1.36       40.47     39.77 o 
  47   1   5       51.55      158.07     48.82 o 
  49   1   5       54.56      108.45     47.85 o 
  51   1   5      635.74      630.82     79.69 o 
  53   1   5      727.58      875.31     91.55 o 
  55   1   5       77.82      120.83     65.82 o 
  57   1   5      264.33      276.10     68.01 o 
  59   1   5       50.89      154.09     80.71 o 
 -58   2   5      199.95      256.97     63.27 o 
 -56   2   5      438.00      456.93     65.79 o 
 -54   2   5     1530.72     1511.23     93.60 o 
 -52   2   5     3063.99     2947.05    115.03 o 
 -50   2   5     4607.09     4465.21    190.43 o 
 -48   2   5      363.97      300.27     61.11 o 
 -46   2   5      407.85      391.06     62.19 o 
 -44   2   5      170.61      129.42     48.09 o 
 -42   2   5     1475.95     1517.46    169.76 o 
 -40   2   5     1318.73     1387.38     83.25 o 
 -38   2   5     3185.83     2898.30    100.54 o 
 -36   2   5     2254.59     2020.78     79.74 o 
 -34   2   5       14.65       38.90     33.78 o 
 -32   2   5      916.31      820.09     54.83 o 
 -30   2   5      248.75      507.17     66.41 o 
 -28   2   5     9294.38     9107.30    190.39 o 
 -26   2   5    10692.04    10608.66    213.70 o 
 -24   2   5     5258.22     5168.20    121.05 o 
 -22   2   5     1788.39     1888.41     75.15 o 
 -20   2   5      142.62       74.43     29.18 o 
 -18   2   5     1745.61     1497.28     57.76 o 
 -16   2   5      999.47      962.69     44.43 o 
 -14   2   5     5638.30     5096.59    101.74 o 
 -12   2   5     2659.76     2431.84     61.01 o 
 -10   2   5     5558.44     5684.27    109.28 o 
  -8   2   5     1730.48     2109.80     78.09 o 
  -6   2   5      167.65      348.74     51.07 o 
  -4   2   5     6121.10     5718.99    111.21 o 
  -2   2   5     6119.22     7500.66    137.26 o 
   0   2   5    16465.89    17437.77    282.37 o 
   2   2   5     2020.14     5091.42     98.96 o 
   4   2   5     2182.24     2479.79     62.86 o 
   6   2   5      386.23      494.23     33.26 o 
   8   2   5        1.19       14.48     29.70 o 
  10   2   5     7638.62     7417.64    178.59 o 
  12   2   5      638.24      649.60     40.67 o 
  14   2   5     9982.51     9894.93    204.51 o 
  16   2   5     1717.08     1723.36     64.73 o 
  18   2   5      397.10      447.89     41.47 o 
  20   2   5      248.03      181.79     43.85 o 
  22   2   5      939.04      848.75     48.46 o 
  24   2   5     7056.49     6782.13    139.35 o 
  26   2   5      423.19      394.29     37.17 o 
  28   2   5    10994.06    10364.63    200.70 o 
  30   2   5       82.79       94.30     31.78 o 
  32   2   5       75.63      148.01     32.35 o 
  34   2   5     1323.20     1295.87     61.23 o 
  36   2   5      311.64      266.03     38.15 o 
  38   2   5     3405.31     3300.38     99.57 o 
  40   2   5      221.23      209.01     40.29 o 
  42   2   5     1833.19     1720.00     75.43 o 
  44   2   5        0.23       -7.41     34.00 o 
  46   2   5      281.07      259.74     43.44 o 
  48   2   5      895.87      815.02     57.70 o 
  50   2   5      183.85      192.43     48.53 o 
  52   2   5     4009.31     4479.36    138.28 o 
  54   2   5      489.53      541.53     64.77 o 
 -49   3   5      501.24      413.31     94.41 o 
 -47   3   5      163.95       98.01     76.10 o 
 -45   3   5       55.11       73.28     73.46 o 
 -43   3   5      808.26      675.91     95.83 o 
 -41   3   5      205.02      187.51     69.25 o 
 -39   3   5      252.99      213.69     71.92 o 
 -37   3   5      253.70      183.80     68.82 o 
 -35   3   5     1121.39     1041.78     97.44 o 
 -33   3   5      156.78      163.32     61.75 o 
 -31   3   5       13.62        6.27     51.83 o 
 -29   3   5      846.92      724.27     95.11 o 
 -27   3   5      503.93      453.17     98.85 o 
 -25   3   5      347.92      256.38     84.61 o 
 -23   3   5       12.44       48.48     69.25 o 
 -21   3   5      512.22      464.59     81.35 o 
 -19   3   5     3329.19     3054.59    144.45 o 
 -17   3   5        9.64       50.11     40.16 o 
 -15   3   5       88.56      169.06     44.54 o 
 -13   3   5     1783.29     1808.51     82.67 o 
 -11   3   5     2285.49     2198.35     88.57 o 
  -9   3   5     1105.78     1167.60     72.83 o 
  -7   3   5      288.17      390.15     48.59 o 
  -5   3   5     6168.16     5976.32    137.09 o 
  -3   3   5      252.59     1116.55     61.90 o 
  -1   3   5      174.50      248.39     41.60 o 
   1   3   5      974.35     1167.30     74.36 o 
   3   3   5     3082.44     3018.58     96.36 o 
   5   3   5      165.43      349.88     46.98 o 
   7   3   5      392.82      571.50    115.59 o 
   9   3   5      629.34      665.79     86.03 o 
  11   3   5       79.27       98.78     62.03 o 
  13   3   5        5.44       66.36     62.83 o 
  15   3   5     4987.37     5049.19    215.28 o 
  17   3   5      683.87      644.87     87.47 o 
  19   3   5      443.65      456.95     79.32 o 
  21   3   5      140.88      127.11     80.46 o 
  23   3   5      769.10      751.34    114.63 o 
  25   3   5      480.23      281.97     92.15 o 
  27   3   5      431.90      478.83     78.11 o 
  29   3   5      711.08      655.59     72.04 o 
  31   3   5      679.66      666.92     73.34 o 
  33   3   5       97.96       78.77     52.99 o 
  35   3   5      894.73      935.58     86.06 o 
  37   3   5      123.63      239.05     85.56 o 
  39   3   5     1118.34     1307.81     89.33 o 
  41   3   5       17.98       94.25     59.28 o 
  43   3   5      872.27      937.17     93.42 o 
  45   3   5       25.01       78.35     62.34 o 
 -34   4   5     1075.48     1060.30    201.98 o 
 -32   4   5      288.12      280.64    115.39 o 
 -30   4   5     2001.94     1851.66    579.94 o 
 -28   4   5      725.93      651.46    128.03 o 
 -26   4   5      186.90      174.94     88.70 o 
 -24   4   5       41.97       88.53     89.59 o 
 -22   4   5      203.13      247.60     90.31 o 
 -20   4   5     3058.31     2819.97    374.12 o 
 -18   4   5      974.02     1142.97    121.28 o 
 -16   4   5     3674.41     3703.96    178.61 o 
 -14   4   5     3892.85     4217.41    190.22 o 
 -12   4   5      550.26      702.81    101.95 o 
 -10   4   5        3.83      128.16     79.10 o 
  -8   4   5     1042.29     1066.61    113.19 o 
  -6   4   5     3884.97     3573.91    167.65 o 
  -4   4   5      149.16      860.04    151.32 o 
  -2   4   5      912.11     1107.40    240.47 o 
   0   4   5     2463.08     2582.06    213.37 o 
   2   4   5      803.16     1174.87    155.64 o 
   4   4   5      315.32      528.33    104.59 o 
   6   4   5     1130.14     1306.12    219.17 o 
   8   4   5     6369.05     5961.11    320.55 o 
  10   4   5     1771.15     2054.74    290.71 o 
  12   4   5      410.01      419.55    119.83 o 
  14   4   5     1778.77     1481.35    243.23 o 
  16   4   5      976.34     1095.24    117.56 o 
  18   4   5     1357.84     1066.09    117.98 o 
  20   4   5     1479.87     1411.47    228.82 o 
  22   4   5     1003.26      928.30    176.47 o 
  24   4   5      612.34      599.87    106.97 o 
  26   4   5      227.05      226.89     87.84 o 
  28   4   5      301.90      221.02     89.25 o 
  30   4   5     1088.78     1376.94    169.81 o 
 -62   0   6      304.04      291.12    119.40 o 
 -60   0   6     3861.33     4775.60    250.74 o 
 -58   0   6     2325.78     2816.76    151.91 o 
 -56   0   6      105.09      135.54     72.58 o 
 -54   0   6      326.91      460.14     86.38 o 
 -52   0   6      191.86      244.61     67.34 o 
 -50   0   6     8047.33     8530.48    272.31 o 
 -48   0   6      335.69      305.83     59.58 o 
 -46   0   6     3932.97     3632.78    161.85 o 
 -44   0   6      540.32      595.20     58.64 o 
 -42   0   6     3685.47     3166.08    106.34 o 
 -40   0   6        4.05      -19.66     40.37 o 
 -38   0   6     7719.36     7623.45    184.77 o 
 -36   0   6    17198.95    16666.34    348.61 o 
 -34   0   6    17802.29    17794.76    366.95 o 
 -32   0   6     2837.56     2717.42     87.13 o 
 -30   0   6      557.17      508.24     62.43 o 
 -28   0   6       16.67      -33.59     29.59 o 
 -26   0   6     5171.31     4519.14    103.51 o 
 -24   0   6      191.08      152.44     27.41 o 
 -22   0   6    29022.30    28388.82    502.72 o 
 -20   0   6      775.80      730.65     35.90 o 
 -18   0   6     1197.70     1064.31     57.14 o 
 -16   0   6     3945.59     3353.65     79.44 o 
 -14   0   6    26303.87    29438.06    569.32 o 
 -12   0   6     5080.56     4988.35    137.96 o 
 -10   0   6    25974.98    25650.22    497.08 o 
  -8   0   6    25689.47    27345.55    527.55 o 
  -6   0   6     1063.12     3051.72    181.86 o 
  -4   0   6     7845.29     7394.06    212.49 o 
  -2   0   6     3911.38     4769.20    110.26 o 
   0   0   6       86.80      535.70     48.75 o 
   2   0   6      130.65       52.05     25.57 o 
   4   0   6     8869.03     8695.27    168.23 o 
   6   0   6    15252.17    15455.79    284.10 o 
   8   0   6    25513.39    25670.46    498.94 o 
  10   0   6    21795.20    23854.72    467.59 o 
  12   0   6      104.19       97.05     23.99 o 
  14   0   6     8529.61     8399.77    185.80 o 
  16   0   6     5943.31     5726.61    137.75 o 
  18   0   6      420.11      628.73     44.34 o 
  20   0   6     1266.06     1089.52     63.07 o 
  22   0   6     8340.55     8288.08    241.67 o 
  24   0   6      785.46      701.61     63.09 o 
  26   0   6     5799.15     5843.66    166.67 o 
  28   0   6    14170.28    14175.60    391.93 o 
  30   0   6      372.35      360.36     50.04 o 
  32   0   6     4017.80     4170.88    147.71 o 
  34   0   6     6665.35     6849.96    196.64 o 
  36   0   6      763.82      811.99     57.35 o 
  38   0   6     7450.29     7076.38    206.34 o 
  40   0   6        3.55       -7.46     41.43 o 
  42   0   6     1482.17     1529.13     95.42 o 
  44   0   6       91.45       98.25     54.24 o 
  46   0   6      880.95      955.27    148.29 o 
  48   0   6       24.60      106.72     85.99 o 
  50   0   6     2630.86     2819.25    192.75 o 
  52   0   6     1963.90     2334.38    396.31 o 
  54   0   6       58.57       98.39    101.22 o 
  56   0   6      501.14      342.00    119.09 o 
  58   0   6      122.11       -1.74    106.94 o 
 -61   1   6       47.20       29.19     56.77 o 
 -59   1   6     3455.11     3805.47    216.54 o 
 -57   1   6     1359.74     1423.14     97.71 o 
 -55   1   6       13.05      183.12     55.90 o 
 -53   1   6       34.26       32.44     41.26 o 
 -51   1   6     1208.17     1203.71    112.03 o 
 -49   1   6      821.02      688.98     62.79 o 
 -47   1   6        7.78       29.16     35.11 o 
 -45   1   6     3115.11     2820.54     97.52 o 
 -43   1   6       71.69      139.67     35.22 o 
 -41   1   6      268.61      336.52     40.70 o 
 -39   1   6      189.73      144.46     33.09 o 
 -37   1   6     3052.85     2992.90     78.70 o 
 -35   1   6    16605.92    17084.84    279.97 o 
 -33   1   6     4075.78     5199.84    108.78 o 
 -31   1   6     8484.08     8008.72    212.60 o 
 -29   1   6      139.35      363.54     37.12 o 
 -27   1   6     1575.34     1588.06     54.39 o 
 -25   1   6        6.32      -16.21     21.48 o 
 -23   1   6     1639.95     1504.19     61.15 o 
 -21   1   6     7886.87     6849.18    118.01 o 
 -19   1   6      221.56      162.74     21.63 o 
 -17   1   6    14540.00    13505.76    219.27 o 
 -15   1   6      514.42      629.59     33.39 o 
 -13   1   6     1702.69     1481.34     42.89 o 
 -11   1   6     4273.85     4099.34     98.19 o 
  -9   1   6     1486.20     1650.89     56.88 o 
  -7   1   6    40654.39    39786.72    645.28 o 
  -5   1   6        4.24     4486.30    291.71 o 
  -3   1   6     3727.81     3523.90     80.96 o 
  -1   1   6     1085.05     1553.68     70.14 o 
   1   1   6     2403.11     2469.57    101.75 o 
   3   1   6     6415.92     6249.32    126.71 o 
   5   1   6     3332.17     3272.59     82.94 o 
   7   1   6    38805.69    37957.90    624.35 o 
   9   1   6      947.62     1431.36     72.89 o 
  11   1   6      111.68       75.41     22.24 o 
  13   1   6     5072.35     4837.24    101.52 o 
  15   1   6       42.50       44.70     20.47 o 
  17   1   6     3535.04     2813.49     71.98 o 
  19   1   6      318.58      200.42     28.51 o 
  21   1   6    14479.83    13457.82    245.24 o 
  23   1   6      758.49      820.26     51.58 o 
  25   1   6      971.08     1074.89     64.41 o 
  27   1   6      298.78      311.33     40.50 o 
  29   1   6     1244.27     1252.01     65.78 o 
  31   1   6    19358.40    17758.79    348.19 o 
  33   1   6     3924.32     4339.77    130.42 o 
  35   1   6     1519.50     1401.79     90.77 o 
  37   1   6     1191.55     1125.07     84.30 o 
  39   1   6       45.49      106.79     34.13 o 
  41   1   6      691.69      800.33     69.06 o 
  43   1   6      925.54      948.53     66.11 o 
  45   1   6     2770.93     2907.39    102.08 o 
  47   1   6      628.67      682.59     67.31 o 
  49   1   6     1067.38     1082.18    170.30 o 
  51   1   6     1243.34     1460.37    107.60 o 
  53   1   6      164.46      233.96     70.99 o 
  55   1   6      690.98      742.01     91.30 o 
  57   1   6     3160.69     2923.27    165.18 o 
 -56   2   6      199.69      153.80     57.57 o 
 -54   2   6       48.83       78.89     58.71 o 
 -52   2   6      459.37      298.61     70.54 o 
 -50   2   6      890.54      713.43     79.17 o 
 -48   2   6       20.30       95.57     53.91 o 
 -46   2   6      443.99      439.21     66.75 o 
 -44   2   6        9.67        3.68     43.74 o 
 -42   2   6     1367.79     1240.14     98.93 o 
 -40   2   6     1421.82     1358.09     96.61 o 
 -38   2   6       31.83      112.34     44.49 o 
 -36   2   6      152.02      449.72     58.10 o 
 -34   2   6     1145.82     1287.92     71.78 o 
 -32   2   6      965.75      755.83     61.73 o 
 -30   2   6      939.98     1015.29     58.41 o 
 -28   2   6      375.74      362.41     62.48 o 
 -26   2   6      400.90     1203.35    129.00 o 
 -24   2   6      116.17      380.18    123.55 o 
 -22   2   6     3455.71     3274.67     88.81 o 
 -20   2   6      335.11      363.34     31.83 o 
 -18   2   6        2.41      -20.73     20.74 o 
 -16   2   6     6675.18     6490.42    121.63 o 
 -14   2   6      344.13      308.73     28.52 o 
 -12   2   6       85.87       56.75     21.36 o 
 -10   2   6        0.05       -3.46     19.06 o 
  -8   2   6     1210.08      926.20     37.51 o 
  -6   2   6     3085.58     2914.74     91.79 o 
  -4   2   6       66.04      450.98     44.16 o 
  -2   2   6     2173.77     1996.51     60.64 o 
   0   2   6      184.48      540.58     46.27 o 
   2   2   6      332.94      256.04     45.92 o 
   4   2   6     1173.58     1089.61     77.54 o 
   6   2   6     4969.17     4911.89    104.28 o 
   8   2   6     1822.04     1816.95     60.44 o 
  10   2   6     1613.04     1560.69     58.31 o 
  12   2   6     1913.02     1872.26     64.34 o 
  14   2   6     2083.40     1898.05     56.59 o 
  16   2   6     1469.76     1238.02     47.68 o 
  18   2   6      500.64      478.36     37.50 o 
  20   2   6       15.95       -0.11     25.51 o 
  22   2   6     2164.12     1910.82     96.24 o 
  24   2   6     2369.33     2437.59     82.48 o 
  26   2   6     2204.15     2097.43     67.75 o 
  28   2   6     1112.56     1077.13     55.18 o 
  30   2   6     1654.39     1550.56     64.39 o 
  32   2   6     1867.73     1605.08     66.12 o 
  34   2   6      143.33       44.35     32.52 o 
  36   2   6     2742.73     2604.59     82.47 o 
  38   2   6     1283.06     1273.48     89.33 o 
  40   2   6      218.53      115.01     36.44 o 
  42   2   6       70.86      131.34     39.43 o 
  44   2   6       39.25       77.77     41.35 o 
  46   2   6      143.37      109.83     44.32 o 
  48   2   6       75.07      106.86     45.40 o 
  50   2   6     1335.93     1487.00     82.02 o 
  52   2   6      219.54      298.12     55.18 o 
 -47   3   6      579.63      363.86     90.26 o 
 -45   3   6       79.08      107.98     75.88 o 
 -43   3   6      367.62      441.68     87.76 o 
 -41   3   6     1441.74     1010.14    106.21 o 
 -39   3   6     1343.81     1097.12    124.64 o 
 -37   3   6     2160.40     1823.43    120.82 o 
 -35   3   6       13.00       62.11     60.20 o 
 -33   3   6       42.87      138.05     63.10 o 
 -31   3   6      337.65      242.32     65.88 o 
 -29   3   6      384.92      355.93     75.17 o 
 -27   3   6     2000.34     1944.37    219.95 o 
 -25   3   6      735.61      637.93     67.56 o 
 -23   3   6     3465.47     3617.38    162.57 o 
 -21   3   6      292.95      298.89     72.05 o 
 -19   3   6      939.65      790.82     94.26 o 
 -17   3   6        0.74       67.17     49.07 o 
 -15   3   6     7465.95     6859.86    191.22 o 
 -13   3   6     8141.66     8414.84    218.94 o 
 -11   3   6      170.01      425.51     58.91 o 
  -9   3   6      687.36      591.25     65.66 o 
  -7   3   6      951.48      938.69     73.21 o 
  -5   3   6     2498.75     2252.65    196.79 o 
  -3   3   6       46.66      323.95     49.72 o 
  -1   3   6     1169.37     1006.77     66.47 o 
   1   3   6     4623.41     4717.16    141.92 o 
   3   3   6      216.39      733.54     75.58 o 
   5   3   6     1135.82      876.09    157.95 o 
   7   3   6      640.44      576.56     85.50 o 
   9   3   6     2847.58     2434.88    134.92 o 
  11   3   6     6798.66     6445.18    237.13 o 
  13   3   6     5981.84     5643.84    262.25 o 
  15   3   6      664.58      968.49    243.37 o 
  17   3   6      262.11      262.49    135.93 o 
  19   3   6     2000.37     1956.72    245.21 o 
  21   3   6       93.28      157.91     83.73 o 
  23   3   6     1555.31     1215.70    162.53 o 
  25   3   6      478.15      568.75    227.07 o 
  27   3   6     1207.21     1007.17    161.15 o 
  29   3   6      312.49      274.05     60.89 o 
  31   3   6        8.81       23.57     51.05 o 
  33   3   6      505.53      397.90    111.56 o 
  35   3   6      486.49      446.88     73.31 o 
  37   3   6     3792.87     3819.08    134.47 o 
  39   3   6     1018.72      775.61     75.94 o 
  41   3   6     1336.67     1260.72     91.25 o 
  43   3   6       96.72       83.70     63.45 o 
 -32   4   6      278.76      344.93    108.28 o 
 -30   4   6      478.15      528.00    111.70 o 
 -28   4   6      423.39      762.42    119.24 o 
 -26   4   6       44.41      239.31     96.87 o 
 -24   4   6        0.11       57.06     79.36 o 
 -22   4   6      223.63      226.29     91.21 o 
 -20   4   6       41.96       -2.85     80.31 o 
 -18   4   6        3.72      130.44     81.90 o 
 -16   4   6     1177.44     1156.99    121.90 o 
 -14   4   6     2498.04     2322.07    154.52 o 
 -12   4   6        6.01      156.26     85.30 o 
 -10   4   6      368.13      357.46     91.79 o 
  -8   4   6      506.66      555.62     97.87 o 
  -6   4   6       66.88      248.45    126.98 o 
  -4   4   6      166.55      150.65    115.78 o 
  -2   4   6      735.93      636.84    145.51 o 
   0   4   6       45.73      133.34    115.49 o 
   2   4   6      146.73       77.65    114.53 o 
   4   4   6       21.96       63.33    107.60 o 
   6   4   6      760.85      519.30    127.88 o 
   8   4   6      800.33      655.60    133.28 o 
  10   4   6        0.47      170.42    107.48 o 
  12   4   6        0.79      -10.19     97.46 o 
  14   4   6      184.53      167.89    111.89 o 
  16   4   6      368.72      356.32    173.49 o 
  18   4   6      727.27      750.95    257.48 o 
  20   4   6      171.01      227.51     84.98 o 
  22   4   6      489.61      447.24    101.55 o 
  24   4   6       11.67       26.34     89.44 o 
  26   4   6       47.59       44.49     78.21 o 
  28   4   6       39.75      194.85     94.54 o 
 -59   1   7       59.88       92.47     57.82 o 
 -57   1   7      546.37      466.47     70.40 o 
 -55   1   7     1038.71     1005.90     94.01 o 
 -53   1   7     1741.17     1852.27    106.46 o 
 -51   1   7      446.48      363.28     61.57 o 
 -49   1   7      272.53      206.46     53.79 o 
 -47   1   7      469.52      365.29     65.22 o 
 -45   1   7      182.62      199.51     49.88 o 
 -43   1   7     3591.83     3727.45    104.61 o 
 -41   1   7     2308.77     2373.46     83.52 o 
 -39   1   7     3256.80     3033.28     98.91 o 
 -37   1   7      228.99      255.44     44.61 o 
 -35   1   7     2099.23     2198.23     74.84 o 
 -33   1   7      745.88     2298.27    101.46 o 
 -31   1   7     4815.20     4732.99    121.74 o 
 -29   1   7     4583.77     4838.04    112.42 o 
 -27   1   7     2531.04     2292.43     69.67 o 
 -25   1   7     3187.59     2955.65     71.44 o 
 -23   1   7      466.99      307.90     30.83 o 
 -21   1   7       21.02       25.52     18.98 o 
 -19   1   7     2150.39     1971.39     49.64 o 
 -17   1   7     4062.95     3884.91     76.06 o 
 -15   1   7    11387.93    10841.02    183.75 o 
 -13   1   7     5059.11     5249.10    108.25 o 
 -11   1   7       64.70       97.04     25.26 o 
  -9   1   7       74.63       38.99     27.25 o 
  -7   1   7     2893.12     2326.49     63.70 o 
  -5   1   7      969.75     1072.69     71.18 o 
  -3   1   7     3799.10     3892.48     88.90 o 
  -1   1   7     6853.29     6371.34    128.74 o 
   1   1   7     2452.67     2761.28     72.23 o 
   3   1   7     6391.30     6448.79    153.69 o 
   5   1   7        9.85      179.37     39.29 o 
   7   1   7     9939.32     9489.47    179.80 o 
   9   1   7      328.36      315.70     44.81 o 
  11   1   7       65.45       59.96     23.42 o 
  13   1   7     7904.85     7446.07    145.21 o 
  15   1   7      188.53      203.42     27.41 o 
  17   1   7     1250.06     1174.76     54.11 o 
  19   1   7        6.97      -28.20     35.06 o 
  21   1   7     5026.73     5075.56    132.86 o 
  23   1   7      492.22      583.43     61.41 o 
  25   1   7     1740.24     1744.86     70.62 o 
  27   1   7     3575.77     3076.62    104.51 o 
  29   1   7       53.24       75.14     35.46 o 
  31   1   7     9539.37     9272.61    206.45 o 
  33   1   7        4.87       83.19     37.20 o 
  35   1   7       17.16      113.09     40.33 o 
  37   1   7     1869.25     2126.05     99.43 o 
  39   1   7      520.15      410.21     70.07 o 
  41   1   7       64.52       56.85     41.53 o 
  43   1   7        0.29      136.58     44.57 o 
  45   1   7     1616.45     1765.15     93.81 o 
  47   1   7      385.37      531.33     78.57 o 
  49   1   7     1616.55     1870.33    199.02 o 
  51   1   7      491.92      508.24     82.15 o 
  53   1   7      344.66      231.92     74.03 o 
  55   1   7      397.16      485.35    103.14 o 
 -56   2   7      820.06      975.81     89.56 o 
 -54   2   7      307.75      357.89     81.43 o 
 -52   2   7      234.03      297.19     94.60 o 
 -50   2   7        1.63      128.83     56.58 o 
 -48   2   7      269.66      250.44     64.47 o 
 -46   2   7       38.67      -46.56     48.80 o 
 -44   2   7      852.34      775.92     75.94 o 
 -42   2   7      122.37      157.57     54.63 o 
 -40   2   7     1036.76     1270.52    172.82 o 
 -38   2   7     2641.07     2620.32    127.58 o 
 -36   2   7        1.29       46.13     41.77 o 
 -34   2   7       88.41      120.72     43.08 o 
 -32   2   7      231.69      278.45     46.01 o 
 -30   2   7      107.77      129.08     37.46 o 
 -28   2   7      161.33      208.24     36.60 o 
 -26   2   7        1.43       43.31     30.16 o 
 -24   2   7     3521.04     3261.61     87.12 o 
 -22   2   7      225.20      185.19     34.28 o 
 -20   2   7       30.37       49.56     28.17 o 
 -18   2   7       53.49       18.10     27.61 o 
 -16   2   7      889.47      752.22     43.45 o 
 -14   2   7      826.16      787.67     48.14 o 
 -12   2   7      350.36      268.00     32.73 o 
 -10   2   7     1924.86     1833.48     87.04 o 
  -8   2   7      583.12      700.84     68.71 o 
  -6   2   7       95.21      104.09     25.05 o 
  -4   2   7       25.51       -2.54     25.04 o 
  -2   2   7     1010.45      952.67     46.49 o 
   0   2   7     4342.34     4021.30    100.85 o 
   2   2   7      481.55      806.65     55.22 o 
   4   2   7      553.05      607.28     51.19 o 
   6   2   7      849.26      863.25     55.07 o 
   8   2   7       41.45       64.93     29.71 o 
  10   2   7     1049.47      929.97     53.65 o 
  12   2   7     1410.65     1271.02     61.13 o 
  14   2   7     2916.39     2400.72     99.73 o 
  16   2   7       16.31      -50.36     50.15 o 
  18   2   7      534.03      422.35     87.19 o 
  20   2   7      466.31      455.00     41.54 o 
  22   2   7     1813.47     1703.82    101.52 o 
  24   2   7     1657.35     1384.80     62.69 o 
  26   2   7     2531.24     2318.49     78.48 o 
  28   2   7      414.42      431.27     45.95 o 
  30   2   7      190.78      187.44     40.46 o 
  32   2   7       74.80      177.44     43.74 o 
  34   2   7      334.44      330.76     50.31 o 
  36   2   7     1043.17     1000.19     80.35 o 
  38   2   7      113.86      126.26     47.45 o 
  40   2   7     1901.83     1928.90     81.31 o 
  42   2   7      590.77      579.12     56.24 o 
  44   2   7       26.18       73.13     42.74 o 
  46   2   7      218.02      195.67     48.97 o 
  48   2   7      358.04      305.43     52.79 o 
  50   2   7     1549.02     1768.68     88.47 o 
 -47   3   7      155.98      152.96     82.52 o 
 -45   3   7       60.00       51.22     77.06 o 
 -43   3   7      240.29      237.81     80.21 o 
 -41   3   7      777.38      572.89     94.44 o 
 -39   3   7     1313.73     1165.02    113.53 o 
 -37   3   7      321.16      409.28     80.10 o 
 -35   3   7     1468.95     1307.81    110.96 o 
 -33   3   7      522.94      499.97     72.77 o 
 -31   3   7      104.32       49.97     54.46 o 
 -29   3   7     2690.70     2633.87    152.21 o 
 -27   3   7      249.21      235.39     59.01 o 
 -25   3   7     2856.10     2577.05    154.93 o 
 -23   3   7     1153.19     1110.52     83.79 o 
 -21   3   7        0.70       88.69     49.64 o 
 -19   3   7      124.10      152.17     67.98 o 
 -17   3   7     3156.13     2973.55    146.74 o 
 -15   3   7     1795.34     1675.24    148.03 o 
 -13   3   7       52.32      181.66     63.71 o 
 -11   3   7     3039.80     3087.09    118.40 o 
  -9   3   7     4037.23     3881.50    181.37 o 
  -7   3   7      474.46      886.69     80.60 o 
  -5   3   7      124.05      285.05     55.93 o 
  -3   3   7     2542.61     2548.18    110.43 o 
  -1   3   7     3851.83     3558.11    110.06 o 
   1   3   7       41.81      545.28     56.82 o 
   3   3   7       14.04       66.47     63.99 o 
   5   3   7     2071.77     2212.82    222.95 o 
   7   3   7     2866.01     2534.63    179.31 o 
   9   3   7     1392.44     1922.50    315.17 o 
  11   3   7     4827.95     5273.52    594.19 o 
  13   3   7      843.04      939.62    148.69 o 
  15   3   7     1500.93     1239.32    137.14 o 
  17   3   7      280.66      407.71     84.14 o 
  19   3   7     1278.83     1279.48    153.87 o 
  21   3   7     2008.43     1958.71    119.52 o 
  23   3   7     1394.87     1436.93    110.46 o 
  25   3   7     4415.07     3903.05    205.26 o 
  27   3   7       41.32      115.48     68.93 o 
  29   3   7      690.74      690.54     92.84 o 
  31   3   7       32.39      103.38     69.73 o 
  33   3   7       42.51        8.71     53.51 o 
  35   3   7     3082.84     3235.83    162.76 o 
  37   3   7      139.41      185.13     56.78 o 
  39   3   7      306.17      186.76     59.21 o 
  41   3   7      112.70      172.02     61.37 o 
 -30   4   7     1062.58      865.09    243.49 o 
 -28   4   7       37.36      155.69     95.29 o 
 -26   4   7      126.60      254.51    102.90 o 
 -24   4   7      941.20     1019.03    146.67 o 
 -22   4   7      430.14      340.92     97.40 o 
 -20   4   7      178.04      321.77     98.18 o 
 -18   4   7      190.40      276.80     93.51 o 
 -16   4   7       33.12      112.77     81.70 o 
 -14   4   7     3733.04     3118.50    506.15 o 
 -12   4   7      197.03      321.19     92.01 o 
 -10   4   7       12.95       98.73     84.26 o 
  -8   4   7      620.00      558.08    149.49 o 
  -6   4   7      553.28      530.16    153.01 o 
  -4   4   7      387.15      616.85    145.08 o 
  -2   4   7      232.09      168.43    120.34 o 
   0   4   7     2002.63     1799.02    193.95 o 
   2   4   7        2.77      480.51    181.43 o 
   4   4   7       12.48       83.06    146.42 o 
   6   4   7     1124.67      844.79    201.42 o 
   8   4   7       72.96      189.51    152.80 o 
  10   4   7      327.52      283.03    117.44 o 
  12   4   7       24.77      170.62    151.17 o 
  14   4   7        9.32      148.07    114.97 o 
  16   4   7      414.71      333.13    150.60 o 
  18   4   7       33.48       89.69    108.62 o 
  20   4   7     1302.44     1185.46    268.96 o 
  22   4   7       11.32      178.02    123.98 o 
  24   4   7      253.82      156.79     82.77 o 
  26   4   7      323.98      322.37     96.57 o 
 -60   0   8     2334.17     2766.40    217.72 o 
 -58   0   8      120.05      305.77    119.42 o 
 -56   0   8     1715.99     2059.67    241.12 o 
 -54   0   8     1008.46     1287.92    109.42 o 
 -52   0   8       24.80       25.11     57.93 o 
 -50   0   8      181.62       94.79     59.90 o 
 -48   0   8     1105.75     1132.88    107.29 o 
 -46   0   8     2073.66     2210.50    110.12 o 
 -44   0   8      922.10     1059.20     82.50 o 
 -42   0   8      147.83      155.02     56.47 o 
 -40   0   8      538.62      588.34     56.47 o 
 -38   0   8     8495.71     8594.96    206.00 o 
 -36   0   8    13499.66    13876.36    337.77 o 
 -34   0   8     6875.76     6996.78    195.62 o 
 -32   0   8     3444.41     3465.49    120.22 o 
 -30   0   8      535.71      629.98     60.29 o 
 -28   0   8      101.31       84.57     42.68 o 
 -26   0   8     2640.05     2660.11     83.80 o 
 -24   0   8     5732.28     5465.54    150.79 o 
 -22   0   8     5616.10     5450.90    135.26 o 
 -20   0   8     5181.87     5149.60    128.49 o 
 -18   0   8      258.06      180.75     33.86 o 
 -16   0   8     3142.93     2943.12     85.06 o 
 -14   0   8     3904.76     3671.99     97.92 o 
 -12   0   8      604.00      769.04     46.66 o 
 -10   0   8    27757.08    28796.06    562.04 o 
  -8   0   8     7455.69     9009.30    178.97 o 
  -6   0   8     6306.94     8111.01    251.19 o 
  -4   0   8     3270.04     3872.03     99.36 o 
  -2   0   8     6884.29     8048.78    176.60 o 
   0   0   8     7283.46     7704.93    170.87 o 
   2   0   8     1243.55     2083.99     95.70 o 
   4   0   8    20871.82    21152.07    421.66 o 
   6   0   8     6152.42     7443.93    153.81 o 
   8   0   8      832.03     1143.86     58.88 o 
  10   0   8     4324.76     4542.49    106.15 o 
  12   0   8     5705.99     5749.84    128.36 o 
  14   0   8     1440.82     1219.90     57.62 o 
  16   0   8     3263.79     3003.60     91.90 o 
  18   0   8    23042.31    21968.97    447.20 o 
  20   0   8      445.78      458.65     59.02 o 
  22   0   8        0.12       -7.07     36.93 o 
  24   0   8     4711.65     4357.55    138.56 o 
  26   0   8      293.70      227.90     47.29 o 
  28   0   8    10488.94    10345.61    302.77 o 
  30   0   8     1673.13     1654.88    148.75 o 
  32   0   8     3601.82     2697.46    170.75 o 
  34   0   8     5499.70     5260.85    167.94 o 
  36   0   8      219.90      226.57     54.09 o 
  38   0   8      741.63      833.44     99.16 o 
  40   0   8     2896.77     2795.77    148.80 o 
  42   0   8    10461.46    10768.83    352.30 o 
  44   0   8      179.20      469.91    108.07 o 
  46   0   8     1037.56      784.32    205.39 o 
  48   0   8       60.52       95.00    106.80 o 
  50   0   8        0.65        4.92    100.13 o 
  52   0   8      466.99      692.62    132.80 o 
  54   0   8      660.48      633.09    137.35 o 
 -59   1   8       60.31       58.63     59.50 o 
 -57   1   8     1264.04     1679.22    254.20 o 
 -55   1   8      176.07      213.95     61.16 o 
 -53   1   8      541.89      370.71     66.33 o 
 -51   1   8     2119.88     2064.87    329.47 o 
 -49   1   8     2213.06     2205.18    208.50 o 
 -47   1   8     1706.17     1580.25    105.83 o 
 -45   1   8     3848.41     3569.97    138.87 o 
 -43   1   8       75.82       93.26     56.19 o 
 -41   1   8     1170.32     1144.98     80.11 o 
 -39   1   8      801.60      891.52     60.27 o 
 -37   1   8     1937.83     2115.60     81.72 o 
 -35   1   8     1805.17     1661.48     77.61 o 
 -33   1   8     2328.28     2260.77     75.68 o 
 -31   1   8      162.74      126.54     36.69 o 
 -29   1   8      415.72      363.47     41.83 o 
 -27   1   8      107.01       93.04     30.63 o 
 -25   1   8    17865.11    15802.10    334.32 o 
 -23   1   8     2395.62     2155.57     59.37 o 
 -21   1   8      210.03      149.50     29.77 o 
 -19   1   8        9.99        9.61     20.24 o 
 -17   1   8     4254.13     4353.78     83.98 o 
 -15   1   8      229.40      225.46     26.39 o 
 -13   1   8       90.93      112.93     29.99 o 
 -11   1   8    13114.58    12085.40    255.53 o 
  -9   1   8      545.38      956.24    130.18 o 
  -7   1   8      715.69      760.28    189.40 o 
  -5   1   8     3076.95     2705.02     78.11 o 
  -3   1   8     2324.53     2215.31     70.39 o 
  -1   1   8    10784.67     9505.40    194.68 o 
   1   1   8      499.67     1203.46    126.21 o 
   3   1   8    10157.28     5251.85    315.24 o 
   5   1   8      904.88     1396.54    128.46 o 
   7   1   8     1708.80     1788.77     85.50 o 
   9   1   8      190.59      164.97     34.68 o 
  11   1   8     1032.94     1012.93     59.11 o 
  13   1   8    12072.15    10977.77    203.25 o 
  15   1   8       49.63       88.02     25.70 o 
  17   1   8     2455.16     2171.15     64.95 o 
  19   1   8     5114.21     4535.68    112.44 o 
  21   1   8      320.04      285.65     39.97 o 
  23   1   8        6.48        1.57     30.45 o 
  25   1   8      794.08      743.87     54.55 o 
  27   1   8     3182.32     2499.67     85.63 o 
  29   1   8      339.78      490.22     50.30 o 
  31   1   8     4819.93     4755.31    130.53 o 
  33   1   8     2166.68     2110.21     86.46 o 
  35   1   8       71.31      126.41     43.42 o 
  37   1   8      166.90      159.09     50.44 o 
  39   1   8      237.33      226.77     70.93 o 
  41   1   8     2943.14     2584.99    105.68 o 
  43   1   8      866.58      819.90     71.78 o 
  45   1   8       71.69       96.36     61.75 o 
  47   1   8      343.79      280.31     70.64 o 
  49   1   8      593.44      532.93     80.22 o 
  51   1   8        4.49        3.01     63.67 o 
  53   1   8        3.50       50.13     69.70 o 
 -54   2   8      830.09      667.09    119.05 o 
 -52   2   8      580.68      430.86     83.58 o 
 -50   2   8      670.87      358.71     73.98 o 
 -48   2   8       19.16      -29.38     52.64 o 
 -46   2   8      302.59      300.40     66.54 o 
 -44   2   8      693.55      610.73     83.26 o 
 -42   2   8      235.49      264.19     62.46 o 
 -40   2   8     2625.94     2563.38    114.47 o 
 -38   2   8      842.19      815.98     70.92 o 
 -36   2   8      194.76      265.93     49.80 o 
 -34   2   8       12.45       -5.73     39.33 o 
 -32   2   8     6481.42     5522.87    140.54 o 
 -30   2   8     2594.32     2410.93     85.59 o 
 -28   2   8      515.14      462.30     48.14 o 
 -26   2   8     4417.52     4011.73    110.59 o 
 -24   2   8      504.22      393.29     45.56 o 
 -22   2   8       29.00       36.79     33.06 o 
 -20   2   8        0.78      -27.96     31.86 o 
 -18   2   8        0.13       11.80     31.95 o 
 -16   2   8     4817.95     4230.00    108.97 o 
 -14   2   8     1993.28     1949.59     72.09 o 
 -12   2   8     7878.07     7551.83    170.32 o 
 -10   2   8     1036.58     1344.54     93.64 o 
  -8   2   8     2673.99     2598.79     82.21 o 
  -6   2   8      409.18      478.19     49.61 o 
  -4   2   8      576.80      591.92     64.93 o 
  -2   2   8     7556.29     7409.35    163.16 o 
   0   2   8     1680.92     2125.09     81.20 o 
   2   2   8      803.63     1289.43     91.15 o 
   4   2   8     3935.04     3755.89    107.41 o 
   6   2   8      136.63      204.33     90.81 o 
   8   2   8     1047.59      956.37     64.56 o 
  10   2   8     4676.62     4383.02    108.31 o 
  12   2   8     5253.86     5123.03    122.56 o 
  14   2   8      359.27      353.05     63.24 o 
  16   2   8      142.13       79.28     51.31 o 
  18   2   8     4077.64     3853.77    103.93 o 
  20   2   8      800.79      648.31     48.70 o 
  22   2   8     1590.91     1629.01    139.00 o 
  24   2   8      691.56      815.72     61.46 o 
  26   2   8        3.81      218.66     47.13 o 
  28   2   8     3594.33     3910.58    135.84 o 
  30   2   8      139.90       72.52     47.27 o 
  32   2   8      873.36      929.84     77.93 o 
  34   2   8     3794.65     3349.45    184.05 o 
  36   2   8      861.87      831.96     96.53 o 
  38   2   8      879.18     1048.82     86.48 o 
  40   2   8      366.32      365.44     51.68 o 
  42   2   8     1120.72     1078.70     73.59 o 
  44   2   8       15.63       73.98     45.49 o 
  46   2   8      271.63      246.54     52.68 o 
  48   2   8     1543.17     1426.22     93.58 o 
 -45   3   8     1480.75     1215.56    126.76 o 
 -43   3   8      754.86      657.49     94.25 o 
 -41   3   8      468.63      465.98     82.39 o 
 -39   3   8        9.38       85.84     85.52 o 
 -37   3   8      340.17      415.31     79.00 o 
 -35   3   8       27.66       57.61     62.66 o 
 -33   3   8      562.60      499.63     77.27 o 
 -31   3   8     2222.17     2087.50    233.74 o 
 -29   3   8       46.71      110.73     57.18 o 
 -27   3   8      412.75      395.19     75.90 o 
 -25   3   8      195.43      146.26     58.82 o 
 -23   3   8      206.75      243.99     58.31 o 
 -21   3   8      779.90      528.66     71.64 o 
 -19   3   8      603.44      452.47     66.72 o 
 -17   3   8     1169.01     1072.03    127.29 o 
 -15   3   8       84.93      120.24     52.21 o 
 -13   3   8      781.74      630.60     98.94 o 
 -11   3   8      343.71      339.88     58.72 o 
  -9   3   8        1.27       87.04     64.04 o 
  -7   3   8      855.99      905.32    220.16 o 
  -5   3   8     3910.57     3978.08    163.65 o 
  -3   3   8     2044.81     2423.29    280.15 o 
  -1   3   8       23.44      518.35    151.81 o 
   1   3   8       84.74       68.04    125.16 o 
   3   3   8       86.54       69.06     86.62 o 
   5   3   8      206.03      221.81     98.94 o 
   7   3   8       37.19       33.46     55.66 o 
   9   3   8      180.33       80.91     57.68 o 
  11   3   8      567.20      468.96     73.75 o 
  13   3   8      480.59      306.37    101.31 o 
  15   3   8       92.97      152.72     67.07 o 
  17   3   8        2.22       10.49     89.14 o 
  19   3   8     2675.45     2575.62    173.43 o 
  21   3   8     2547.84     2566.66    141.73 o 
  23   3   8      619.68      545.05    110.57 o 
  25   3   8        6.00      135.56     70.94 o 
  27   3   8       50.65       92.73     71.47 o 
  29   3   8       11.15      177.26     75.98 o 
  31   3   8      570.63      565.85    170.09 o 
  33   3   8      270.75      122.48     75.33 o 
  35   3   8       40.11      161.28     58.15 o 
  37   3   8       47.51       61.84     52.70 o 
  39   3   8      169.84      164.15     62.38 o 
 -26   4   8      313.59      343.78    109.77 o 
 -24   4   8        7.79      113.80    155.25 o 
 -22   4   8       58.04       74.54     89.46 o 
 -20   4   8      149.60      130.98     94.44 o 
 -18   4   8     1010.66      916.65    123.14 o 
 -16   4   8      667.51      440.47    101.08 o 
 -14   4   8     1064.97      825.74    116.86 o 
 -12   4   8      611.93      731.97    118.17 o 
 -10   4   8      132.08      240.99    136.73 o 
  -8   4   8      658.80      512.18    145.95 o 
  -6   4   8        0.33       31.58    119.75 o 
  -4   4   8      194.69      255.98    130.90 o 
  -2   4   8      979.24     1045.42    235.86 o 
   0   4   8       24.12      343.02    170.94 o 
   2   4   8      156.62      378.31    182.71 o 
   4   4   8      197.13       92.56    149.96 o 
   6   4   8      131.69      113.82    157.05 o 
   8   4   8      350.39       52.02    146.28 o 
  10   4   8      848.49      648.47    190.93 o 
  12   4   8     1334.92     1123.21    313.61 o 
  14   4   8     1672.53     1649.26    357.97 o 
  16   4   8     1804.66     1691.19    210.77 o 
  18   4   8       12.01      161.79    123.15 o 
  20   4   8      108.53      255.72    135.71 o 
  22   4   8      289.74      383.71    135.88 o 
 -57   1   9      368.09      224.91     73.88 o 
 -55   1   9        1.79      -16.41     60.72 o 
 -53   1   9       35.45       40.46     62.41 o 
 -51   1   9      253.59      383.15    105.75 o 
 -49   1   9        8.26      -28.40     82.49 o 
 -47   1   9        9.79       78.56     69.04 o 
 -45   1   9      248.64      407.14     79.35 o 
 -43   1   9        6.99      117.69     66.47 o 
 -41   1   9       12.83       55.04     57.66 o 
 -39   1   9      101.22      157.25     54.99 o 
 -37   1   9      623.90      597.84     62.90 o 
 -35   1   9      303.80      239.83     46.61 o 
 -33   1   9      152.35      111.52     41.42 o 
 -31   1   9       72.67      151.21     40.91 o 
 -29   1   9      458.34      321.64     46.04 o 
 -27   1   9      919.26      791.16     51.35 o 
 -25   1   9       25.60       29.42     32.88 o 
 -23   1   9       13.67        3.87     26.76 o 
 -21   1   9       40.89        7.55     26.09 o 
 -19   1   9       42.16        3.69     37.02 o 
 -17   1   9      429.00      423.87     42.20 o 
 -15   1   9       66.60       95.91     39.74 o 
 -13   1   9       78.38       79.60     39.39 o 
 -11   1   9     1773.67     1683.74     66.34 o 
  -9   1   9      599.20      518.42     75.86 o 
  -7   1   9      199.93      204.22     44.86 o 
  -5   1   9     1231.26     1034.18     79.84 o 
  -3   1   9     1636.16     1629.71    100.57 o 
  -1   1   9     1184.60     1140.12     65.75 o 
   1   1   9     2687.36     2517.36    127.28 o 
   3   1   9       31.75       89.25     32.10 o 
   5   1   9      631.48      550.29     53.47 o 
   7   1   9      432.25      280.25     63.30 o 
   9   1   9      207.30      188.46     62.75 o 
  11   1   9      342.54      277.49     59.27 o 
  13   1   9      748.03      629.96     53.34 o 
  15   1   9      203.95       91.89     40.24 o 
  17   1   9      145.39      104.47     61.74 o 
  19   1   9       35.13       54.78     37.36 o 
  21   1   9      208.53      121.86     43.15 o 
  23   1   9       14.22        5.54     42.75 o 
  25   1   9     1163.07     1039.97     69.09 o 
  27   1   9     1386.89     1347.87    159.04 o 
  29   1   9       13.55      189.41     48.33 o 
  31   1   9       44.54      424.25     59.01 o 
  33   1   9      123.99      234.46     52.76 o 
  35   1   9       36.89       84.63     49.92 o 
  37   1   9     1694.84     1804.83    162.77 o 
  39   1   9        4.45       78.05     55.82 o 
  41   1   9      303.44      355.92     70.65 o 
  43   1   9      476.44      559.40     79.99 o 
  45   1   9      345.47      371.81     72.44 o 
  47   1   9      120.45       39.36     63.97 o 
  49   1   9      114.91       44.05     66.49 o 
  51   1   9      413.09      300.86     81.14 o 
 -52   2   9      132.77       67.64     86.64 o 
 -50   2   9        1.45      -29.23     75.68 o 
 -48   2   9       23.21      -12.69     72.68 o 
 -46   2   9     2145.56     1985.08    161.79 o 
 -44   2   9     1960.38     1839.93    115.43 o 
 -42   2   9     2987.34     2769.08    188.24 o 
 -40   2   9     1701.59     1353.83     98.57 o 
 -38   2   9      235.87      298.83     53.87 o 
 -36   2   9      207.68      252.87     57.31 o 
 -34   2   9      120.00      160.14     47.13 o 
 -32   2   9     3252.31     2850.05    101.21 o 
 -30   2   9     1811.13     1785.84    121.42 o 
 -28   2   9     4469.94     4387.03    134.19 o 
 -26   2   9        4.18       84.77     44.15 o 
 -24   2   9       94.24      116.88     55.20 o 
 -22   2   9     1714.41     1693.98     85.85 o 
 -20   2   9     2125.46     1855.80    100.66 o 
 -18   2   9     9441.66     8603.12    209.62 o 
 -16   2   9     4146.57     3918.54    111.75 o 
 -14   2   9     5325.98     5554.62    139.99 o 
 -12   2   9     1074.83     1265.59     65.32 o 
 -10   2   9      243.69      375.17     89.06 o 
  -8   2   9     2992.14     2720.78     93.73 o 
  -6   2   9      306.02      438.21     70.75 o 
  -4   2   9     9427.56     9077.29    195.13 o 
  -2   2   9      340.26     1142.28     65.71 o 
   0   2   9     2489.11     3568.83    100.17 o 
   2   2   9        0.06      206.70     41.59 o 
   4   2   9     1871.60     1887.50    105.42 o 
   6   2   9     5904.99     5537.68    241.11 o 
   8   2   9     3484.78     3386.04    105.64 o 
  10   2   9    11624.83    10726.40    245.44 o 
  12   2   9      949.91      961.55    102.34 o 
  14   2   9      178.92      166.23     43.35 o 
  16   2   9      250.73      232.14     48.73 o 
  18   2   9      817.06      719.94     59.26 o 
  20   2   9     1766.83     1655.50     83.98 o 
  22   2   9     1620.11     1712.40    108.40 o 
  24   2   9     5727.63     5011.95    188.65 o 
  26   2   9       10.46      149.04     56.86 o 
  28   2   9     1843.55     1820.87    101.99 o 
  30   2   9      301.44      336.73     60.38 o 
  32   2   9     1697.94     1560.10     98.68 o 
  34   2   9     3731.83     3433.87    148.65 o 
  36   2   9      283.52      401.26     68.77 o 
  38   2   9      333.18      294.51     66.48 o 
  40   2   9       10.76       55.44     56.80 o 
  42   2   9      608.25      670.83     62.14 o 
  44   2   9       32.97       35.29     47.87 o 
  46   2   9     1239.82     1221.16     86.04 o 
 -41   3   9      411.89      366.53     83.63 o 
 -39   3   9     1045.36     1072.91    122.06 o 
 -37   3   9      105.95      185.77     71.64 o 
 -35   3   9      330.45      294.69     71.66 o 
 -33   3   9     4287.20     4022.12    164.20 o 
 -31   3   9      177.26      177.06     67.25 o 
 -29   3   9       67.50       64.38     59.30 o 
 -27   3   9      528.09      542.46     80.22 o 
 -25   3   9      210.25      143.15     59.12 o 
 -23   3   9       71.70       82.11     55.83 o 
 -21   3   9      348.48      268.88     61.79 o 
 -19   3   9     2188.39     2113.56    178.56 o 
 -17   3   9      589.27      557.39     69.49 o 
 -15   3   9       16.18       19.47     49.65 o 
 -13   3   9      114.71      115.05     51.73 o 
 -11   3   9      256.64      266.39     93.30 o 
  -9   3   9     2949.63     2765.80    164.94 o 
  -7   3   9        2.16      224.31    109.36 o 
  -5   3   9      140.18      272.23    224.17 o 
  -3   3   9     1379.28     1079.62    118.28 o 
  -1   3   9        0.88      -51.47     64.87 o 
   1   3   9      284.15      412.29    151.59 o 
   3   3   9      262.97      126.65     72.98 o 
   5   3   9      196.61      199.41     65.97 o 
   7   3   9       11.07       63.50     59.25 o 
   9   3   9        0.38      -19.60     52.68 o 
  11   3   9     1476.72     1332.61    105.17 o 
  13   3   9      655.13      530.52     81.92 o 
  15   3   9        6.64      105.57     65.74 o 
  17   3   9      541.06      529.14     90.47 o 
  19   3   9      181.08       95.33     69.42 o 
  21   3   9      930.61      755.03     96.74 o 
  23   3   9      357.41      375.58     83.37 o 
  25   3   9     1036.35      978.15    108.01 o 
  27   3   9      678.87      539.60    118.44 o 
  29   3   9        0.02       35.05     71.25 o 
  31   3   9     1322.09     1474.09    154.60 o 
  33   3   9      358.31      310.42    159.16 o 
  35   3   9      431.48      523.51     99.48 o 
 -22   4   9      481.84      465.53    113.97 o 
 -20   4   9      243.69      279.46    103.08 o 
 -18   4   9      549.96      618.18    118.23 o 
 -16   4   9        4.39       76.24     90.65 o 
 -14   4   9      190.64      154.68     97.10 o 
 -12   4   9     1593.06     1257.18    188.40 o 
 -10   4   9     1193.76     1301.06    273.92 o 
  -8   4   9      317.67      696.60    236.14 o 
  -6   4   9        6.65      237.21    212.05 o 
  -4   4   9     1370.95     1247.05    250.03 o 
  -2   4   9      379.09      791.35    223.53 o 
   0   4   9      108.34      344.15    187.67 o 
   2   4   9     1513.70     1195.17    242.24 o 
   4   4   9      376.55      361.73    171.37 o 
   6   4   9       20.16      250.03    167.26 o 
   8   4   9       70.81       23.25    148.12 o 
  10   4   9      457.50      566.26    198.30 o 
  12   4   9      439.97      519.91    191.49 o 
  14   4   9      506.92      316.65    171.93 o 
  16   4   9     3630.77     3850.42    249.05 o 
 -56   0  10       41.22      343.03    122.68 o 
 -54   0  10     5142.93     5875.62    293.82 o 
 -52   0  10      392.54      329.45     80.93 o 
 -50   0  10     2529.25     2426.85    198.33 o 
 -48   0  10       45.34      125.62     63.53 o 
 -46   0  10      242.27      169.31     63.86 o 
 -44   0  10      420.20      427.68     67.49 o 
 -42   0  10        6.66       -3.64     47.13 o 
 -40   0  10     2936.78     3194.95    190.77 o 
 -38   0  10     1552.48     1565.75    152.58 o 
 -36   0  10     2339.37     2205.22    171.72 o 
 -34   0  10       73.55       96.70     59.26 o 
 -32   0  10     2780.36     2589.79    127.83 o 
 -30   0  10      273.71      139.70     79.63 o 
 -28   0  10     6554.90     6172.02    208.14 o 
 -26   0  10     9929.89     9587.92    287.94 o 
 -24   0  10      656.15      588.41     70.02 o 
 -22   0  10     4280.54     3997.27    149.99 o 
 -20   0  10     4264.48     4118.64    128.53 o 
 -18   0  10      540.42      598.20     54.63 o 
 -16   0  10      816.66      820.34     60.41 o 
 -14   0  10    12067.76    12123.12    261.42 o 
 -12   0  10      543.54      872.68    112.99 o 
 -10   0  10       36.59      134.51     35.32 o 
  -8   0  10     1171.88     1217.57     54.35 o 
  -6   0  10    14427.00    15155.87    314.57 o 
  -4   0  10     7221.17     8622.81    214.46 o 
  -2   0  10     3211.84     5561.26    136.65 o 
   0   0  10    22101.04    22359.75    449.38 o 
   2   0  10     7949.52     9293.53    206.71 o 
   6   0  10        0.46       56.95     51.43 o 
   8   0  10     1996.83     2030.37     73.10 o 
  10   0  10    11424.56    11390.65    250.13 o 
  12   0  10      579.55      690.98    194.64 o 
  14   0  10     2793.26     2861.62    104.73 o 
  16   0  10        3.34        6.08     40.04 o 
  18   0  10      941.06      787.51     65.60 o 
  20   0  10       78.62      136.41     45.87 o 
  22   0  10      361.19      587.87     61.46 o 
  24   0  10    10431.84     9924.23    262.33 o 
  26   0  10     3306.82     3093.06    119.24 o 
  28   0  10     3914.55     3742.69    135.02 o 
  30   0  10     1447.77     1214.07    145.30 o 
  32   0  10      293.94      273.11     95.87 o 
  34   0  10      764.32      689.19    115.45 o 
  36   0  10        2.79      131.66     93.47 o 
  38   0  10     3141.77     2828.51    198.30 o 
  40   0  10      501.23      525.49    141.32 o 
  42   0  10     1513.37     1512.79    165.03 o 
  44   0  10      248.31      234.58    113.99 o 
  46   0  10        3.76      -19.59     94.77 o 
  48   0  10      197.77      458.98    129.77 o 
  50   0  10      339.93      234.45    122.07 o 
 -55   1  10      536.56      462.08     84.60 o 
 -53   1  10       77.20       94.91     69.93 o 
 -51   1  10        8.81      201.35     94.26 o 
 -49   1  10     1351.72     1220.79    116.51 o 
 -47   1  10      250.10      249.76     80.83 o 
 -45   1  10      226.01      170.94     73.80 o 
 -43   1  10      321.57      351.16     78.43 o 
 -41   1  10       33.53       45.79     63.37 o 
 -39   1  10     2915.15     2787.41    124.67 o 
 -37   1  10      862.08      746.07     76.56 o 
 -35   1  10     7183.04     6933.88    223.52 o 
 -33   1  10      532.16      476.80     56.33 o 
 -31   1  10       13.36      100.61     41.86 o 
 -29   1  10      258.40      304.80     47.91 o 
 -27   1  10       85.43       75.74     39.50 o 
 -25   1  10     3424.71     3077.99    103.85 o 
 -23   1  10      213.13      243.33     47.16 o 
 -21   1  10     3678.35     3583.35    163.19 o 
 -19   1  10     3389.37     3034.77    128.18 o 
 -17   1  10        1.03       95.19     43.72 o 
 -15   1  10     1075.49     1157.07     75.47 o 
 -13   1  10     2149.21     1843.27     77.26 o 
 -11   1  10    12176.72    11676.68    262.72 o 
  -9   1  10      514.36      980.72     68.40 o 
  -7   1  10     3745.95     4801.37    119.21 o 
  -5   1  10      647.97      979.74     57.27 o 
  -3   1  10      683.98     1189.69     80.04 o 
  -1   1  10      730.54      846.65     55.30 o 
   1   1  10     4206.71     4240.31    121.00 o 
   3   1  10     8524.60     8497.77    224.46 o 
   5   1  10      347.97      796.64     64.12 o 
   7   1  10       66.52       59.15     65.43 o 
   9   1  10     7439.20     6565.82    166.93 o 
  11   1  10     1322.56     1331.28     97.20 o 
  13   1  10     1860.64     1523.19    109.43 o 
  15   1  10     2014.59     1964.65    150.90 o 
  17   1  10     2665.06     2313.48    100.15 o 
  19   1  10       26.99       87.69     39.69 o 
  21   1  10     1337.76     1264.20    117.04 o 
  23   1  10     1924.69     1947.33    147.26 o 
  25   1  10     2731.17     2414.18     99.77 o 
  27   1  10     3400.17     2855.39    107.81 o 
  29   1  10     1349.42     1408.45    113.09 o 
  31   1  10      146.75      151.23     53.06 o 
  33   1  10      967.75      962.78     79.23 o 
  35   1  10        5.14      192.21    101.95 o 
  37   1  10       75.84      173.87     60.65 o 
  39   1  10     3226.56     3311.83    141.08 o 
  41   1  10      179.55      166.28     66.98 o 
  43   1  10     1880.64     1655.37    114.45 o 
  45   1  10       36.69       91.67     67.73 o 
  47   1  10     1034.94      909.41    127.93 o 
 -50   2  10      332.21      166.68    130.55 o 
 -48   2  10     1716.77     1388.34    427.64 o 
 -46   2  10     1238.47     1017.12    142.17 o 
 -44   2  10     1709.52     1737.85    128.43 o 
 -42   2  10      211.34      282.97     70.49 o 
 -40   2  10     2083.17     2053.96    209.52 o 
 -38   2  10      421.51      642.02     76.62 o 
 -36   2  10      241.83      315.88     64.90 o 
 -34   2  10     2393.89     2191.95    242.94 o 
 -32   2  10      608.24      591.48     73.07 o 
 -30   2  10       32.46       -9.41     49.19 o 
 -28   2  10      229.81      609.27     70.48 o 
 -26   2  10      426.32      684.08     65.32 o 
 -24   2  10       18.28      228.44     50.74 o 
 -22   2  10      380.73      221.51     61.01 o 
 -20   2  10     3623.76     3627.61    124.48 o 
 -18   2  10     1183.25     1361.78     74.42 o 
 -16   2  10      204.50      243.07     47.97 o 
 -14   2  10      503.84      464.45     52.20 o 
 -12   2  10      733.39      678.98     61.60 o 
 -10   2  10     1339.80     1176.76     74.15 o 
  -8   2  10     1686.55     1505.70     80.33 o 
  -6   2  10      288.06      547.86     99.22 o 
  -4   2  10       43.82      195.26     46.41 o 
  -2   2  10     1883.94     1532.44     78.42 o 
   0   2  10     1111.77     1374.44     85.24 o 
   2   2  10     1131.35     1038.44     66.37 o 
   4   2  10      226.30      310.04     57.74 o 
   6   2  10      145.22      171.84     61.26 o 
   8   2  10      912.65      622.45    107.59 o 
  10   2  10     1783.98     1734.14     81.62 o 
  12   2  10      255.17      328.78     49.26 o 
  14   2  10      281.68      240.01     47.41 o 
  16   2  10      294.14      260.76     48.06 o 
  18   2  10      858.71      953.71     69.84 o 
  20   2  10       48.43      109.16     52.93 o 
  22   2  10     1225.33     1059.68     81.61 o 
  24   2  10     1557.17     1599.93    140.32 o 
  26   2  10      216.47      376.92     63.23 o 
  28   2  10      397.38      337.60     69.81 o 
  30   2  10      146.33      202.30     60.60 o 
  32   2  10      876.12      860.67     82.82 o 
  34   2  10     1485.84     1210.63    107.55 o 
  36   2  10     1000.24      801.81     85.32 o 
  38   2  10      751.29      738.40     84.48 o 
  40   2  10       75.32      123.14     84.04 o 
  42   2  10      109.03       83.38     64.88 o 
 -39   3  10      100.45      184.03     76.18 o 
 -37   3  10      136.43      163.98     69.88 o 
 -35   3  10      183.54      230.27     95.56 o 
 -33   3  10     1820.97     1689.07    289.45 o 
 -31   3  10      474.00      565.19     85.19 o 
 -29   3  10      369.24      741.52     87.96 o 
 -27   3  10      819.46      751.35     86.92 o 
 -25   3  10      287.92      144.53     77.78 o 
 -23   3  10       39.54       57.10     68.57 o 
 -21   3  10      276.77      253.27    105.71 o 
 -19   3  10     1677.12     1611.13    124.82 o 
 -17   3  10      518.73      532.57    160.12 o 
 -15   3  10     1823.93     1597.26    141.36 o 
 -13   3  10      315.46      332.31     77.13 o 
 -11   3  10        6.01       57.33     62.23 o 
  -9   3  10      556.48      407.55     89.07 o 
  -7   3  10      355.51      213.61     79.98 o 
  -5   3  10     2504.95     2152.57    150.79 o 
  -3   3  10       66.70      220.45    152.37 o 
  -1   3  10      243.97      541.99    111.98 o 
   1   3  10        6.00       31.85     69.89 o 
   3   3  10       79.07       50.24     71.74 o 
   5   3  10       39.78       -2.41     70.02 o 
   7   3  10     1442.28     1228.36    125.53 o 
   9   3  10     4323.28     4320.95    213.57 o 
  11   3  10      484.46      535.28    135.76 o 
  13   3  10     1918.49     1551.88    187.38 o 
  15   3  10      160.60       58.87     70.19 o 
  17   3  10      229.54      265.67     80.82 o 
  19   3  10     2895.48     2586.01    239.90 o 
  21   3  10      143.97      177.99    104.43 o 
  23   3  10      689.02      500.52     93.08 o 
  25   3  10        1.58      137.93     78.89 o 
  27   3  10        4.60       81.80     76.41 o 
  29   3  10      151.23      192.98     80.51 o 
  31   3  10      331.84      177.03     85.97 o 
  33   3  10     1382.80     1157.22    124.51 o 
 -14   4  10        9.45        1.84    136.50 o 
 -12   4  10      157.94      289.57    231.04 o 
 -10   4  10      856.71      573.19    165.09 o 
  -8   4  10      490.23      446.77    217.01 o 
  -6   4  10     1264.98     1118.49    257.26 o 
  -4   4  10       67.17      248.19    189.23 o 
  -2   4  10      147.59      200.28    185.26 o 
   0   4  10        0.03       91.42    170.80 o 
   2   4  10        0.39       35.44    160.31 o 
   4   4  10      531.46      385.26    186.68 o 
   6   4  10      129.31      128.70    172.78 o 
   8   4  10      184.90      -18.28    151.52 o 
 -53   1  11      218.75      104.66    103.43 o 
 -51   1  11      151.10       88.16     81.64 o 
 -49   1  11        0.35       -4.52     72.20 o 
 -47   1  11       42.32       14.24     74.24 o 
 -45   1  11     1026.97      880.75    103.18 o 
 -43   1  11     1987.50     1977.16    133.14 o 
 -41   1  11      760.97      654.65     88.44 o 
 -39   1  11      967.68     1026.11    100.17 o 
 -37   1  11       54.55       77.31     59.07 o 
 -35   1  11     1250.09     1514.13    126.05 o 
 -33   1  11      181.31      352.21     73.83 o 
 -31   1  11     1930.64     2464.06    102.00 o 
 -29   1  11     1305.55     1301.35    108.57 o 
 -27   1  11      749.54      559.52     66.03 o 
 -25   1  11     1117.97     1088.16     80.37 o 
 -23   1  11      484.33      346.12     55.69 o 
 -21   1  11     3475.63     3215.95    154.06 o 
 -19   1  11     1259.14     1069.75    120.01 o 
 -17   1  11     2016.11     1976.45     82.97 o 
 -15   1  11      662.97      682.60     59.70 o 
 -13   1  11        0.03        9.32     40.26 o 
 -11   1  11     3764.38     3718.93    121.77 o 
  -9   1  11      140.81      356.85     49.92 o 
  -7   1  11     9778.74     9635.93    206.07 o 
  -5   1  11     2757.17     3092.26     94.06 o 
  -3   1  11     1190.47     2070.32     76.87 o 
  -1   1  11       19.50      572.19     73.67 o 
   1   1  11      296.70      309.15     49.07 o 
   3   1  11     4789.58     4118.06    136.81 o 
   5   1  11     1953.43     2077.36     84.46 o 
   7   1  11     5447.77     5343.40    147.03 o 
   9   1  11      356.29      644.60     78.52 o 
  11   1  11      193.35      211.25     54.32 o 
  13   1  11      163.21      176.90     45.04 o 
  15   1  11       21.86       19.51     39.15 o 
  17   1  11     3403.90     2915.22    104.59 o 
  19   1  11     1503.01     1330.98     79.52 o 
  21   1  11     1470.97     1756.11    186.69 o 
  23   1  11        0.29       -8.59     42.07 o 
  25   1  11       66.62       74.18     46.02 o 
  27   1  11      130.26      215.55     53.84 o 
  29   1  11     1294.34     1342.72     88.37 o 
  31   1  11     1828.87     1855.71    102.39 o 
  33   1  11      573.87      541.97     78.92 o 
  35   1  11     1436.34     1351.78    137.28 o 
  37   1  11       10.20       84.06     64.03 o 
  39   1  11     1186.74     1334.36    133.00 o 
  41   1  11       33.46       55.17     64.85 o 
  43   1  11        8.84      132.31     68.15 o 
  45   1  11      646.66      558.87     88.60 o 
 -46   2  11        2.80      -26.43     78.10 o 
 -44   2  11        0.93       23.56     88.09 o 
 -42   2  11      361.94      297.21     90.49 o 
 -40   2  11       98.08      154.82     68.32 o 
 -38   2  11        5.44      -16.83     59.43 o 
 -36   2  11     1152.74     1332.63    173.13 o 
 -34   2  11      630.33      781.63     84.24 o 
 -32   2  11       90.88      111.13     60.32 o 
 -30   2  11       31.43      239.42     62.40 o 
 -28   2  11      153.59      166.28     57.60 o 
 -26   2  11      228.66      240.99     69.61 o 
 -24   2  11      174.76      215.13     58.75 o 
 -22   2  11      337.11      289.32     54.19 o 
 -20   2  11       58.22       87.59     45.96 o 
 -18   2  11       29.11       17.57     45.31 o 
 -16   2  11        8.29        2.75     43.42 o 
 -14   2  11      120.13      114.28     48.63 o 
 -12   2  11      951.41      848.08     95.50 o 
 -10   2  11       70.33       31.46     43.87 o 
  -8   2  11      541.48      408.43     77.95 o 
  -6   2  11        0.16        0.92     42.41 o 
  -4   2  11      293.26      272.06     52.55 o 
  -2   2  11      610.23      769.97     80.92 o 
   0   2  11       16.59       39.17     55.92 o 
   2   2  11      682.80      628.05     58.62 o 
   4   2  11      229.08      195.26     51.69 o 
   6   2  11       40.24       69.56     43.85 o 
   8   2  11       89.03       75.20     41.47 o 
  10   2  11       44.41       25.89     41.57 o 
  12   2  11        3.81       -0.84     39.87 o 
  14   2  11        1.18      -25.75     41.83 o 
  16   2  11      133.63      168.93     51.30 o 
  18   2  11      139.16       85.83     52.10 o 
  20   2  11       10.11      106.18     53.08 o 
  22   2  11     2139.07     2004.78    106.22 o 
  24   2  11       43.22       20.87     51.48 o 
  26   2  11       80.81      104.14     56.16 o 
  28   2  11        0.07      -38.13     52.93 o 
  30   2  11       59.36        2.41     55.70 o 
  32   2  11       73.57      101.46     58.56 o 
  34   2  11       10.52       28.52     56.44 o 
  36   2  11      628.20      656.38     91.10 o 
  38   2  11      182.67      266.81     71.30 o 
  40   2  11        2.48       77.14     67.89 o 
 -35   3  11      919.90      788.07    114.71 o 
 -33   3  11      711.29      601.15    114.45 o 
 -31   3  11      730.91      711.05    116.68 o 
 -29   3  11        5.78      220.75     85.91 o 
 -27   3  11      674.87      831.68    115.21 o 
 -25   3  11        2.24      -26.64     72.90 o 
 -23   3  11      111.65      274.73     90.64 o 
 -21   3  11     2274.76     2103.85    392.03 o 
 -19   3  11     2187.45     1654.16    134.22 o 
 -17   3  11     1001.57      805.68    189.06 o 
 -15   3  11       53.90       76.77     69.01 o 
 -13   3  11      388.83      412.59     96.10 o 
 -11   3  11       28.71       53.94     75.25 o 
  -9   3  11       40.95       44.25     73.36 o 
  -7   3  11     2280.33     1719.63    477.11 o 
  -5   3  11      291.48      410.70     97.01 o 
  -3   3  11      921.09     1060.02    260.38 o 
  -1   3  11        0.37      101.51     97.31 o 
   1   3  11      639.09      571.50    226.65 o 
   3   3  11      786.15      727.38    111.67 o 
   5   3  11      122.39      190.23     86.36 o 
   7   3  11     2786.82     2298.87    163.33 o 
   9   3  11        1.46       65.51    114.81 o 
  11   3  11       10.92       99.04     71.86 o 
  13   3  11        0.58       48.35     68.80 o 
  15   3  11      355.72      304.27     84.96 o 
  17   3  11     1037.62      923.16    181.11 o 
  19   3  11      315.11      404.46     89.05 o 
  21   3  11     2108.98     1893.12    319.22 o 
  23   3  11      128.08       31.83     78.28 o 
  25   3  11       13.97       56.48     74.13 o 
  27   3  11       49.20       91.76     81.21 o 
 -52   0  12      673.95      540.61    209.21 o 
 -50   0  12      935.12      707.18    120.25 o 
 -48   0  12      578.88      594.85    113.99 o 
 -46   0  12        4.87       29.63     74.79 o 
 -44   0  12     1617.32     1399.81    138.83 o 
 -42   0  12     1435.06     1317.07    216.72 o 
 -40   0  12        8.21      -87.46    126.86 o 
 -38   0  12     3186.82     3067.88    268.04 o 
 -36   0  12      467.67      431.46    153.79 o 
 -34   0  12       13.81      138.48    130.26 o 
 -32   0  12      286.48       95.53    124.73 o 
 -30   0  12     1629.01     1541.17    210.77 o 
 -28   0  12     8690.58     8565.66    473.70 o 
 -26   0  12     1814.90     2003.25    223.24 o 
 -24   0  12     1568.96     1867.18    211.76 o 
 -22   0  12      290.21      187.76     84.34 o 
 -20   0  12      457.03      341.94     78.45 o 
 -18   0  12      152.17       71.16     63.46 o 
 -16   0  12     1588.03     1877.65    117.39 o 
 -14   0  12    10546.13    10602.03    305.80 o 
 -12   0  12       36.26      711.83    142.03 o 
 -10   0  12     3672.28     3935.46    149.21 o 
  -8   0  12      109.02      209.69     72.28 o 
  -6   0  12     3535.58     4130.69    185.84 o 
  -4   0  12    14344.99    14145.88    471.95 o 
  -2   0  12     7978.90     8964.09    269.53 o 
   0   0  12     4912.99     6538.76    258.22 o 
   2   0  12      568.49     2298.22    209.50 o 
   4   0  12      153.00      265.51    125.21 o 
   6   0  12     2209.25     2260.36    190.73 o 
   8   0  12      516.23      456.69     77.41 o 
  10   0  12     2067.04     1931.13    119.90 o 
  12   0  12     1022.21     1204.44     91.89 o 
  14   0  12    10265.43    10350.36    309.52 o 
  16   0  12       23.67       84.24    109.50 o 
  18   0  12       12.89       44.18     77.56 o 
  20   0  12       12.16       47.68     85.23 o 
  22   0  12     3051.86     2933.28    183.47 o 
  24   0  12     4497.86     4523.13    234.64 o 
  26   0  12      653.19      715.05    120.15 o 
  28   0  12     1743.98     1649.32    162.07 o 
  30   0  12      282.66      219.41    102.56 o 
  32   0  12      165.70      254.66     97.71 o 
  34   0  12      576.33      580.54    124.10 o 
  36   0  12     1852.42     1889.69    180.76 o 
  38   0  12     1383.20     1069.52    215.17 o 
  40   0  12      812.04      688.04    148.40 o 
  42   0  12     2072.85     2090.92    201.97 o 
 -49   1  12      204.25      162.05     84.44 o 
 -47   1  12      105.18      188.17     83.13 o 
 -45   1  12       44.49       84.88     75.25 o 
 -43   1  12     2380.54     2244.43    367.75 o 
 -41   1  12      543.61      399.30    111.13 o 
 -39   1  12     1801.22     2091.48    165.39 o 
 -37   1  12        9.76       92.79     83.00 o 
 -35   1  12      123.39      151.90     82.68 o 
 -33   1  12      141.43      168.42     74.16 o 
 -31   1  12      180.94      195.69     73.47 o 
 -29   1  12     6386.24     6527.27    233.47 o 
 -27   1  12      347.95      311.34     63.13 o 
 -25   1  12     2416.09     2307.56    110.19 o 
 -23   1  12      293.35      291.45     65.84 o 
 -21   1  12        0.39       34.16     49.73 o 
 -19   1  12      905.62      563.03    142.84 o 
 -17   1  12      446.26      492.95     57.94 o 
 -15   1  12     3319.61     3497.77    115.86 o 
 -13   1  12       48.95      214.10     47.64 o 
 -11   1  12       49.47       94.26     43.80 o 
  -9   1  12     6064.21     6222.61    166.45 o 
  -7   1  12       10.87      397.82     53.17 o 
  -5   1  12     1265.50     1741.65     88.86 o 
  -3   1  12     3482.57     3613.98    114.51 o 
  -1   1  12     7763.80     8309.05    203.69 o 
   1   1  12      208.23     1052.21    105.64 o 
   3   1  12     2077.64     2649.39    107.83 o 
   5   1  12      248.00      461.25     65.95 o 
   7   1  12      174.13      274.45     49.06 o 
   9   1  12      740.67      746.43     65.53 o 
  11   1  12     1007.71     1009.80     71.22 o 
  13   1  12     1147.13     1114.47     75.01 o 
  15   1  12     2481.88     2329.25     97.98 o 
  17   1  12       48.78       49.35     45.86 o 
  19   1  12      597.68      575.71     72.32 o 
  21   1  12     4076.29     3668.34    145.10 o 
  23   1  12     1270.93     1252.50    157.96 o 
  25   1  12      204.34      274.20     66.02 o 
  27   1  12      932.31      726.07     82.97 o 
  29   1  12      536.93      566.26     78.48 o 
  31   1  12      391.67      392.71     73.33 o 
  33   1  12      446.00      236.35     69.71 o 
  35   1  12     2026.85     1950.78    197.10 o 
  37   1  12      969.00     1080.44    100.44 o 
  39   1  12       15.90       71.64     68.18 o 
  41   1  12       47.04      133.60     73.17 o 
 -44   2  12      324.49      284.43     94.65 o 
 -42   2  12      937.48      907.95    152.87 o 
 -40   2  12        0.29       20.78     79.47 o 
 -38   2  12      421.94      386.29     85.22 o 
 -36   2  12        6.71       -7.12     62.04 o 
 -34   2  12      264.40      195.55     70.49 o 
 -32   2  12      260.13      330.35     71.43 o 
 -30   2  12      717.27      752.98    115.45 o 
 -28   2  12      328.80      388.88     76.11 o 
 -26   2  12       22.39       54.00     56.37 o 
 -24   2  12     1357.71     1202.25    101.30 o 
 -22   2  12     1027.75     1130.11    148.34 o 
 -20   2  12     1044.06      821.68     95.92 o 
 -18   2  12      616.88      525.22     69.73 o 
 -16   2  12      696.50      678.36     70.00 o 
 -14   2  12      639.50      701.59     69.77 o 
 -12   2  12        8.89       70.27     50.05 o 
 -10   2  12     1267.06     1201.55     81.68 o 
  -8   2  12      371.32      363.69     58.80 o 
  -6   2  12      135.53      233.31     52.90 o 
  -4   2  12      520.28      424.16     59.60 o 
  -2   2  12       14.64      185.23     54.82 o 
   0   2  12     3451.29     3027.41    121.29 o 
   2   2  12       74.32      325.25     61.30 o 
   4   2  12        8.93      103.94     47.21 o 
   6   2  12     2278.92     2069.75    139.21 o 
   8   2  12      469.48      488.39     78.50 o 
  10   2  12      265.21      206.14     51.49 o 
  12   2  12       13.59       21.25     51.65 o 
  14   2  12     1786.07     1810.81    104.40 o 
  16   2  12      330.73      305.02     64.78 o 
  18   2  12        3.02       -0.36     53.18 o 
  20   2  12     1293.00     1151.47    123.38 o 
  22   2  12       11.22      123.13     60.98 o 
  24   2  12      638.01      684.93     82.09 o 
  26   2  12        4.21      100.33     62.68 o 
  28   2  12      197.36      106.23     61.56 o 
  30   2  12      247.39      184.81     67.00 o 
  32   2  12      235.60      220.62     67.96 o 
  34   2  12      170.72      158.85     66.47 o 
  36   2  12      128.49      166.84     70.84 o 
 -31   3  12      421.98      521.60    109.26 o 
 -29   3  12      304.99      322.80     94.13 o 
 -27   3  12        0.22      115.93     85.52 o 
 -25   3  12      776.45      595.40    126.64 o 
 -23   3  12     2234.99     2182.33    217.94 o 
 -21   3  12      702.69     1197.76    179.41 o 
 -19   3  12        1.35      -22.17    134.09 o 
 -17   3  12      264.45      332.57    199.79 o 
 -15   3  12       31.23      -41.94     72.42 o 
 -13   3  12      401.41      192.22    138.34 o 
 -11   3  12      621.78      614.75    167.47 o 
  -9   3  12     1977.60     1902.59    413.18 o 
  -7   3  12      247.47      262.04    165.34 o 
  -5   3  12       55.65      157.95     96.67 o 
  -3   3  12       11.49       42.16    126.01 o 
  -1   3  12       33.63      110.25     87.61 o 
   1   3  12     1737.77     1117.03    135.90 o 
   3   3  12      100.08      112.50     86.97 o 
   5   3  12      807.35      684.31    116.43 o 
   7   3  12       82.38      108.45     83.35 o 
   9   3  12        0.02       51.36    113.11 o 
  11   3  12      272.78      198.16    148.26 o 
  13   3  12        2.98       10.52    142.73 o 
  15   3  12     1523.11     1346.46    273.77 o 
  17   3  12       68.80      174.59     83.48 o 
  19   3  12      314.71      363.96     93.75 o 
  21   3  12      160.49      153.82     85.23 o 
  23   3  12      221.16      122.47     82.77 o 
 -45   1  13      400.17      580.34    130.69 o 
 -43   1  13        0.03       18.31     86.96 o 
 -41   1  13        0.51       56.31     87.19 o 
 -39   1  13      108.29      199.88    100.46 o 
 -37   1  13      415.31      293.65     98.38 o 
 -35   1  13       13.00      103.45     89.93 o 
 -33   1  13      235.31      204.53     86.20 o 
 -31   1  13        2.18      -10.48     75.82 o 
 -29   1  13       66.44       91.59     78.33 o 
 -27   1  13      219.95      195.55     83.73 o 
 -25   1  13       14.59        8.26     60.91 o 
 -23   1  13       59.22      159.69    133.22 o 
 -21   1  13       37.66       93.09     75.41 o 
 -19   1  13      153.76      135.18     67.51 o 
 -17   1  13      166.87      149.62     66.44 o 
 -15   1  13       75.13       64.59     63.67 o 
 -13   1  13      269.05      192.94     66.65 o 
 -11   1  13      287.53      208.96    137.42 o 
  -9   1  13      216.79      199.75     64.37 o 
  -7   1  13       78.91       42.33     57.44 o 
  -5   1  13      401.43      377.05     70.08 o 
  -3   1  13     1880.85     1772.52     99.91 o 
  -1   1  13      193.69      331.21     60.46 o 
   1   1  13      332.88      281.61     59.76 o 
   3   1  13      174.11      136.87     52.13 o 
   5   1  13        7.22       25.48     50.35 o 
   7   1  13      557.05      482.83     66.46 o 
   9   1  13       15.27       61.23     51.36 o 
  11   1  13      139.73      194.19     58.72 o 
  13   1  13       37.15        1.00     52.90 o 
  15   1  13        3.86      -73.20     51.93 o 
  17   1  13        0.13      -57.39     57.07 o 
  19   1  13        2.24       48.66     59.57 o 
  21   1  13      192.15      119.92     63.65 o 
  23   1  13       10.55      -25.71     61.02 o 
  25   1  13       70.93       46.12     68.54 o 
  27   1  13      190.81      328.30     75.49 o 
  29   1  13       67.67      168.23     69.24 o 
  31   1  13       15.85      246.08     75.30 o 
  33   1  13      389.89      416.92     82.02 o 
  35   1  13       99.30      133.66     70.90 o 
  37   1  13      103.39       34.35     73.29 o 
 -40   2  13        2.90       65.56     88.00 o 
 -38   2  13      462.38      423.87    106.64 o 
 -36   2  13     1516.73     1222.68    144.08 o 
 -34   2  13     1030.48     1060.84    222.31 o 
 -32   2  13     1823.85     1576.44    243.02 o 
 -30   2  13      170.60      184.42     72.92 o 
 -28   2  13      811.19      811.84     96.07 o 
 -26   2  13        0.71       25.27     65.34 o 
 -24   2  13      235.84      141.87     68.42 o 
 -22   2  13     3295.35     3198.37    147.14 o 
 -20   2  13     1346.75     1185.17    149.86 o 
 -18   2  13     1053.64      915.32    113.94 o 
 -16   2  13      390.45      377.88     92.14 o 
 -14   2  13      797.79      902.92     93.84 o 
 -12   2  13      206.64      232.57     65.68 o 
 -10   2  13     3823.60     3822.37    144.60 o 
  -8   2  13     4218.50     4048.97    138.70 o 
  -6   2  13       63.94      638.42     84.61 o 
  -4   2  13     1003.95     1809.37    132.97 o 
  -2   2  13      185.60      864.90     82.67 o 
   0   2  13      407.20      583.50     84.31 o 
   2   2  13      525.10      626.55     83.58 o 
   4   2  13     2908.22     2736.01    134.05 o 
   6   2  13     1701.69     1737.48    105.11 o 
   8   2  13       88.73      113.42     57.42 o 
  10   2  13      230.25      213.94     81.22 o 
  12   2  13       15.47      125.62     56.40 o 
  14   2  13     3451.19     3402.34    136.58 o 
  16   2  13     1914.47     1769.43    118.03 o 
  18   2  13     2362.15     2073.33    195.44 o 
  20   2  13      212.60      118.02     62.76 o 
  22   2  13       53.03       77.86     64.27 o 
  24   2  13      219.35      180.57     67.85 o 
  26   2  13        0.26       41.78     64.02 o 
  28   2  13     1280.05     1117.88     99.64 o 
  30   2  13      684.44      635.35     88.67 o 
 -25   3  13      601.50      542.70    271.15 o 
 -23   3  13      514.15      393.87    282.07 o 
 -21   3  13       59.20      -46.43     87.89 o 
 -19   3  13       12.82       81.76     91.47 o 
 -17   3  13      897.75      711.58    125.69 o 
 -15   3  13      167.42      101.98    157.90 o 
 -13   3  13      102.12       27.41     88.65 o 
 -11   3  13      821.15      535.38    273.63 o 
  -9   3  13        3.45       31.81     88.79 o 
  -7   3  13      170.88      161.54     97.23 o 
  -5   3  13      188.09      301.97    104.42 o 
  -3   3  13      739.76      710.32    244.79 o 
  -1   3  13     1779.93     1583.25    341.53 o 
   1   3  13      123.40      218.82     95.51 o 
   3   3  13      603.69      732.89    122.67 o 
   5   3  13       13.86      134.00    107.16 o 
   7   3  13      771.03      518.29    112.79 o 
   9   3  13       48.41       31.42     82.22 o 
  11   3  13      134.28      127.74     90.64 o 
  13   3  13      493.92      306.02    103.90 o 
  15   3  13        2.28      -47.10     83.69 o 
 -44   0  14     1491.68     1361.97    145.58 o 
 -42   0  14     2016.29     2763.42    319.77 o 
 -40   0  14      636.08      458.82    188.23 o 
 -38   0  14      364.25      416.72    184.41 o 
 -36   0  14       46.13       44.65    159.32 o 
 -34   0  14       13.77       53.72    132.10 o 
 -32   0  14     2704.94     3535.49    293.83 o 
 -30   0  14     1259.26     1662.08    234.30 o 
 -28   0  14     2850.49     3624.50    295.68 o 
 -26   0  14     1100.74     1055.70    195.18 o 
 -24   0  14        9.86       40.96    128.56 o 
 -22   0  14      504.38      678.38    166.12 o 
 -20   0  14      199.74      239.83    127.43 o 
 -18   0  14     5872.54     6048.16    379.16 o 
 -16   0  14     1107.75     1547.41    205.10 o 
 -14   0  14       13.62      241.10    127.85 o 
 -12   0  14      161.66      515.66    148.83 o 
 -10   0  14        3.22      100.99     83.02 o 
  -8   0  14      234.55      434.99     99.01 o 
  -6   0  14      227.60      198.38    124.31 o 
  -4   0  14     5229.98     5703.87    356.34 o 
  -2   0  14     1466.18     1892.64    156.16 o 
   0   0  14     4128.92     4367.40    219.25 o 
   2   0  14      150.08      757.50    273.21 o 
   4   0  14      113.66      410.92     97.28 o 
   6   0  14     6103.74     6405.14    284.50 o 
   8   0  14     1651.47     1988.68    166.15 o 
  10   0  14      949.61     1359.21    144.89 o 
  12   0  14      205.67      239.48     98.93 o 
  14   0  14      409.70      460.96    112.97 o 
  16   0  14      277.33      253.31    140.40 o 
  18   0  14       99.28      201.17    101.70 o 
  20   0  14     1935.19     2286.67    192.53 o 
  22   0  14      357.39      326.06    159.89 o 
  24   0  14     3646.90     3401.01    237.92 o 
  26   0  14     1017.20     1108.69    155.82 o 
  28   0  14        7.52       22.04    104.18 o 
  30   0  14      551.43      304.84    125.46 o 
  32   0  14     1416.33     1662.33    182.22 o 
  34   0  14     3721.74     4618.80    266.81 o 
 -41   1  14      275.52      239.69    103.02 o 
 -39   1  14     1021.30     1406.30    148.84 o 
 -37   1  14      524.12      447.97    109.65 o 
 -35   1  14       69.87       64.89     87.48 o 
 -33   1  14      658.14      586.81    111.36 o 
 -31   1  14     1026.17      855.33    119.56 o 
 -29   1  14      510.76      330.29     97.91 o 
 -27   1  14      427.31      405.33     98.39 o 
 -25   1  14     1269.37     1492.85    138.47 o 
 -23   1  14     1320.97     1120.81    157.76 o 
 -21   1  14      248.46      229.78     71.61 o 
 -19   1  14     1859.05     1692.03    283.62 o 
 -17   1  14     2177.01     2195.70    154.34 o 
 -15   1  14      461.71      558.31     91.61 o 
 -13   1  14       54.11      122.45     61.58 o 
 -11   1  14      456.31      470.22     78.43 o 
  -9   1  14     1304.78     1292.38    105.72 o 
  -7   1  14     1438.37     1390.42    167.66 o 
  -5   1  14      164.52      418.07     77.68 o 
  -3   1  14     1978.58     2101.05    125.98 o 
  -1   1  14     1036.21     1284.50    108.87 o 
   1   1  14      253.69      310.69     66.78 o 
   3   1  14      861.86     1096.16    102.02 o 
   5   1  14     2087.08     2096.37    116.03 o 
   7   1  14      947.65     1064.19    151.27 o 
   9   1  14       33.62       99.47     60.61 o 
  11   1  14     2630.01     2635.94    126.01 o 
  13   1  14       29.92      105.88     61.49 o 
  15   1  14       58.34       44.68     62.61 o 
  17   1  14        0.58       10.31    100.32 o 
  19   1  14       94.12       54.32     63.47 o 
  21   1  14     1441.94     1218.89    103.23 o 
  23   1  14      364.48      482.31     81.38 o 
  25   1  14     2210.23     2298.59    208.15 o 
  27   1  14       10.25       90.26     70.93 o 
  29   1  14       29.52       49.81     69.85 o 
  31   1  14       35.03       12.45     72.92 o 
  33   1  14      156.58      131.02     94.40 o 
 -34   2  14       92.80       19.12     83.10 o 
 -32   2  14     1170.27     1080.50    139.99 o 
 -30   2  14       89.20      325.51    112.47 o 
 -28   2  14       72.35      248.13     89.09 o 
 -26   2  14       51.24      250.32     79.83 o 
 -24   2  14     1568.10     1465.05    248.80 o 
 -22   2  14        3.19       45.40     65.60 o 
 -20   2  14        0.59       39.20     67.22 o 
 -18   2  14     1199.62     1248.38    129.45 o 
 -16   2  14      114.45      217.14     72.74 o 
 -14   2  14      435.48      343.26     76.22 o 
 -12   2  14     2808.31     2401.12    237.97 o 
 -10   2  14     1110.12     1269.25    108.83 o 
  -8   2  14      632.30      737.33     92.66 o 
  -6   2  14        8.63      466.76     81.81 o 
  -4   2  14     5185.63     5442.77    206.94 o 
  -2   2  14      200.94      840.39    108.85 o 
   0   2  14      850.19     1038.37    103.10 o 
   2   2  14      219.29      617.94    160.89 o 
   4   2  14      651.94      648.50     91.97 o 
   6   2  14      599.15      609.51     89.24 o 
   8   2  14        4.03       66.03     67.75 o 
  10   2  14      503.25      294.09    130.08 o 
  12   2  14      822.86      839.67     90.94 o 
  14   2  14      177.19      197.17     68.00 o 
  16   2  14      372.32      421.09     80.61 o 
  18   2  14      163.15      224.24     70.24 o 
  20   2  14      802.71      706.21     87.08 o 
  22   2  14       53.09      133.16     66.98 o 
  24   2  14      108.65      131.29     69.56 o 
 -13   3  14       37.25       62.98     90.44 o 
 -11   3  14       30.64       17.08     94.16 o 
  -9   3  14      129.80       22.10     90.31 o 
  -7   3  14        0.62      -33.67     85.64 o 
  -5   3  14      247.31      183.64    101.84 o 
  -3   3  14        4.36      -64.13     86.20 o 
  -1   3  14      178.36       33.24     91.98 o 
   1   3  14      188.02      239.51    106.45 o 
   3   3  14      367.84      477.09    116.38 o 
 -37   1  15      310.90      451.03    174.20 o 
 -35   1  15     1313.90     1081.78    207.94 o 
 -33   1  15      347.89      406.22    107.86 o 
 -31   1  15      227.22      248.30    196.46 o 
 -29   1  15       14.36       -5.95     80.14 o 
 -27   1  15        3.69       68.82     88.97 o 
 -25   1  15      901.31      823.09    122.35 o 
 -23   1  15      262.53      246.16     99.25 o 
 -21   1  15      801.00      728.67    111.63 o 
 -19   1  15       43.28       63.92     69.53 o 
 -17   1  15       20.42       83.74     67.07 o 
 -15   1  15       34.46       72.78     68.13 o 
 -13   1  15      268.16      317.29     78.43 o 
 -11   1  15      934.14      938.98     99.79 o 
  -9   1  15     1390.38     1413.81    135.52 o 
  -7   1  15     1754.70     1827.01    127.58 o 
  -5   1  15       51.73      295.76    127.14 o 
  -3   1  15      145.88      531.89    130.55 o 
  -1   1  15       65.48      297.12     79.00 o 
   1   1  15      678.15      725.44     93.91 o 
   3   1  15     1405.85     1286.42    174.11 o 
   5   1  15        7.24      131.66     64.76 o 
   7   1  15       93.07      187.27     67.72 o 
   9   1  15      126.44      146.63     66.22 o 
  11   1  15      973.61     1112.52     98.46 o 
  13   1  15      283.14      294.03     74.67 o 
  15   1  15     1023.16     1127.07    101.68 o 
  17   1  15     1042.16      764.90     92.63 o 
  19   1  15       23.58       13.35     68.40 o 
  21   1  15      167.52      144.75     75.29 o 
  23   1  15       19.73       93.45     71.87 o 
  25   1  15      624.02      718.77     97.17 o 
  27   1  15      792.87      700.22    119.10 o 
 -28   2  15      188.74      223.49     85.85 o 
 -26   2  15     1627.88     1608.64    239.44 o 
 -24   2  15      149.44      153.60     80.84 o 
 -22   2  15       30.31       96.04     75.65 o 
 -20   2  15       38.37       49.39     70.84 o 
 -18   2  15       97.70      141.50     72.66 o 
 -16   2  15       68.38       13.28     67.26 o 
 -14   2  15       69.53       82.97     72.26 o 
 -12   2  15      388.81      364.21     83.68 o 
 -10   2  15        0.79       72.45     72.88 o 
  -8   2  15        9.21      -53.48     66.26 o 
  -6   2  15       19.13       74.37     71.73 o 
  -4   2  15      468.15      565.93     92.03 o 
  -2   2  15      457.38      440.13     97.55 o 
   0   2  15      582.49      464.52     89.84 o 
   2   2  15       61.37      183.16     76.12 o 
   4   2  15      526.03      448.02     88.62 o 
   6   2  15      102.63       69.72     70.29 o 
   8   2  15       77.09      163.27     76.17 o 
  10   2  15        0.34      -30.66     68.35 o 
  12   2  15       19.06       15.24     70.19 o 
  14   2  15       55.76       90.75     70.82 o 
  16   2  15       19.22        8.65     66.85 o 
  18   2  15       18.51       65.55     72.28 o 
 -26   0  16      943.22     1135.64    227.21 o 
 -24   0  16      175.10      130.83    172.36 o 
 -22   0  16      423.66      255.28    173.21 o 
 -20   0  16        2.82      240.40    164.99 o 
 -18   0  16     1046.98     1313.53    229.48 o 
 -16   0  16      321.82      325.16    166.55 o 
 -14   0  16     2387.51     2697.36    284.76 o 
 -12   0  16      715.84     1241.38    202.27 o 
 -10   0  16       70.11      150.96    132.53 o 
  -8   0  16      225.24      552.37    156.77 o 
  -6   0  16      982.45      931.53    182.56 o 
  -4   0  16     1858.30     2135.64    250.74 o 
  -2   0  16      241.10      705.59    128.18 o 
   0   0  16       89.30      313.86    109.15 o 
   2   0  16     1707.23     2335.46    189.42 o 
   4   0  16     1372.89     1463.55    161.15 o 
   6   0  16       28.42      160.78    108.52 o 
   8   0  16      715.52      743.39    138.27 o 
  10   0  16      408.03      502.61    266.26 o 
  12   0  16       91.77       91.06    129.77 o 
  14   0  16        1.43      -48.91    109.34 o 
  16   0  16     1605.13     1682.09    251.59 o 
  18   0  16      978.55     1132.34    166.06 o 
  20   0  16      500.26      442.10    138.98 o 
  22   0  16     1338.90     1881.81    195.90 o 
 -29   1  16      365.03      242.66    164.56 o 
 -27   1  16      500.66      451.73    174.20 o 
 -25   1  16       73.78       74.98     96.46 o 
 -23   1  16      119.71        6.74     89.75 o 
 -21   1  16     1100.18     1185.13    139.23 o 
 -19   1  16      422.38      434.50    143.80 o 
 -17   1  16       50.32      115.78     87.76 o 
 -15   1  16       65.38      220.06     89.95 o 
 -13   1  16     1038.53     1227.22    115.92 o 
 -11   1  16       93.40      261.88    101.82 o 
  -9   1  16      243.14      377.90     87.01 o 
  -7   1  16     3844.95     4395.93    240.06 o 
  -5   1  16      470.53      897.85    189.84 o 
  -3   1  16       62.74      373.20    171.92 o 
  -1   1  16       89.29      470.48    104.83 o 
   1   1  16      578.87      925.07    108.97 o 
   3   1  16     1277.91     1428.17    125.07 o 
   5   1  16      290.09      360.45     77.17 o 
   7   1  16     1414.79     1472.07    109.74 o 
   9   1  16      610.13      724.19     90.78 o 
  11   1  16       14.95      107.36     70.91 o 
  13   1  16       76.64       98.42     74.35 o 
  15   1  16      202.88      334.36     84.48 o 
  17   1  16     1875.55     2043.92    160.74 o 
  19   1  16        0.92       87.32     93.48 o 
 -16   2  16      173.28      189.07     84.42 o 
 -14   2  16      323.77      533.01     95.68 o 
 -12   2  16      373.73      206.95     83.22 o 
 -10   2  16        1.79       32.58     73.07 o 
  -8   2  16      197.08      177.18    107.68 o 
  -6   2  16       56.87      218.22     88.95 o 
  -4   2  16      381.88      384.68     90.30 o 
  -2   2  16      352.62      461.47     93.30 o 
   0   2  16      256.74      173.03     81.33 o 
   2   2  16      165.85      237.19     84.89 o 
   4   2  16       13.01       68.72     77.76 o 
   6   2  16      164.33      267.89     88.92 o 
 -19   1  17       42.02       87.03    149.96 o 
 -17   1  17      274.85      101.06    147.13 o 
 -15   1  17      493.13      604.67    179.30 o 
 -13   1  17       19.78       26.29    106.66 o 
 -11   1  17       39.58      208.66    111.76 o 
  -9   1  17       63.41      185.06    111.90 o 
  -7   1  17       30.36      146.44    109.31 o 
  -5   1  17      413.27      416.34    231.54 o 
  -3   1  17      101.38      147.10    111.81 o 
  -1   1  17      683.25     1008.11    297.02 o 
   1   1  17       85.27      239.94    134.58 o 
   3   1  17       82.56      128.39    111.33 o 
   5   1  17      126.34      114.76    111.02 o 
   7   1  17       51.35       41.19    109.45 o 
                                                 
